# Supplementary material for: 3,6-Dimethyl-o-phenyl­enedimethanol
Source: Acta Crystallogr Sect E Struct Rep Online. 2009 Dec 19;66(Pt 1):o189. doi: 10.1107/S1600536809053513 (PMC2980279; doi:10.1107/S1600536809053513)
Supplement: Supplementary file 1 [file e-66-0o189-sup1.cif]

##############################################################################
###                                                                        ###
###        Electronic paper (Acta Crystallographica Section E)             ###
###                                                                        ###
##############################################################################
#                                                                            #
# This CIF contains the data in a paper accepted for publication in Acta     #
# Crystallographica Section E. It conforms to the requirements of Notes      #
# for Authors for Section E, and has been peer reviewed under the auspices   #
# of the IUCr Commission on Journals.                                        #
#                                                                            #
# Full details of the Crystallographic Information File format               #
# are given in the paper "The Crystallographic Information File (CIF):       #
# a New Standard Archive File for Crystallography" by S. R. Hall, F. H.      #
# Allen and I. D. Brown [Acta Cryst. (1991), A47, 655-685].                  #
#                                                                            #
# The current version of the core CIF dictionary is obtainable from          #
# ftp://ftp.iucr.org/pub/cif_core.dic. The current version number is 2.4.    #
#                                                                            #
# Software is freely available for graphical display of the structure(s) in  #
# this CIF.  For information consult the CIF home page http://www.iucr.org/  #
# cif/home.html                                                              #
#                                                                            #
# This file may be used for bona fide research purposes within the           #
# scientific community so long as proper attribution is given to the journal # 
# article from which it was obtained.                                        #
#                                                                            #
##############################################################################
                                             
data_I
_audit_creation_method     SHELXL-97
_chemical_name_systematic
;
3,6-Dimethyl-<i>o</i>-phenylenedimethanol
;
_chemical_name_common     ?
_chemical_formula_moiety     'C10 H14 O2'
_chemical_formula_sum     'C10 H14 O2'
_chemical_formula_iupac     'C10 H14 O2'
_chemical_formula_weight     166.21
_chemical_melting_point     ?
_symmetry_cell_setting     Monoclinic
_symmetry_space_group_name_H-M     'P 21'
_symmetry_space_group_name_Hall     'P 2yb'
loop_
    _symmetry_equiv_pos_as_xyz
    'x, y, z'
    '-x, y+1/2, -z'
_cell_length_a     9.5821(7)
_cell_length_b     8.7184(7)
_cell_length_c     11.7522(9)
_cell_angle_alpha     90.00
_cell_angle_beta     107.810(4)
_cell_angle_gamma     90.00
_cell_volume     934.73(12)
_cell_formula_units_Z     4
_cell_measurement_reflns_used     1602
_cell_measurement_theta_min     2.96
_cell_measurement_theta_max     19.58
_cell_measurement_temperature     296(2)
_exptl_crystal_description     needle
_exptl_crystal_colour     colorless
_exptl_crystal_size_max     0.33
_exptl_crystal_size_mid     0.10
_exptl_crystal_size_min     0.07
_exptl_crystal_density_diffrn     1.181
_exptl_crystal_density_meas     ?
_exptl_crystal_density_method     'not measured'
_exptl_crystal_F_000     360
_exptl_absorpt_coefficient_mu     0.081
_exptl_absorpt_correction_type     multi-scan
_exptl_absorpt_process_details     '(SADABS; Sheldrick, 1997)'
_exptl_absorpt_correction_T_min     0.9738
_exptl_absorpt_correction_T_max     0.9944
_exptl_special_details
;
;
_diffrn_ambient_temperature     296(2)
_diffrn_radiation_type     MoK\a
_diffrn_radiation_wavelength     0.71073
_diffrn_radiation_source     'fine-focus sealed tube'
_diffrn_radiation_monochromator     graphite
_diffrn_measurement_device_type     'Bruker APEXII CCD area-detector'
_diffrn_measurement_method     '\f and \w'
_diffrn_detector_area_resol_mean     ?
_diffrn_reflns_number     10452
_diffrn_reflns_av_R_equivalents     0.0414
_diffrn_reflns_av_sigmaI/netI     0.0503
_diffrn_reflns_theta_min     2.23
_diffrn_reflns_theta_max     28.45
_diffrn_reflns_theta_full     28.45
_diffrn_measured_fraction_theta_max     0.981
_diffrn_measured_fraction_theta_full     0.981
_diffrn_reflns_limit_h_min     -7
_diffrn_reflns_limit_h_max     12
_diffrn_reflns_limit_k_min     -11
_diffrn_reflns_limit_k_max     11
_diffrn_reflns_limit_l_min     -15
_diffrn_reflns_limit_l_max     15
_diffrn_standards_number     0
_diffrn_standards_interval_count     ?
_diffrn_standards_interval_time     ?
_diffrn_standards_decay_%     ?
_refine_special_details
;
Refinement of <i>F</i>^2^ against ALL reflections. The weighted <i>R</i>-factor
<i>wR</i> and goodness of fit <i>S</i> are based on <i>F</i>^2^, conventional
<i>R</i>-factors <i>R</i> are based on <i>F</i>, with <i>F</i> set to zero for
negative <i>F</i>^2^. The threshold expression of <i>F</i>^2^ >
2\s(<i>F</i>^2^) is used only for calculating <i>R</i>-factors(gt) <i>etc</i>.
and is not relevant to the choice of reflections for refinement.
<i>R</i>-factors based on <i>F</i>^2^ are statistically about twice as large
as those based on <i>F</i>, and <i>R</i>- factors based on ALL data will be
even larger.
;
_reflns_number_total     2468
_reflns_number_gt     1296
_reflns_threshold_expression     I>2\s(I)
_refine_ls_structure_factor_coef     Fsqd
_refine_ls_matrix_type     full
_refine_ls_R_factor_all     0.1150
_refine_ls_R_factor_gt     0.0468
_refine_ls_wR_factor_gt     0.0972
_refine_ls_wR_factor_ref     0.1214
_refine_ls_goodness_of_fit_ref     0.989
_refine_ls_restrained_S_all     0.989
_refine_ls_number_reflns     2468
_refine_ls_number_parameters     225
_refine_ls_number_restraints     1
_refine_ls_hydrogen_treatment     constr
_refine_ls_weighting_scheme     calc
_refine_ls_weighting_details
         'calc w=1/[\s^2^(Fo^2^)+(0.0538P)^2^+0.0276P] where P=(Fo^2^+2Fc^2^)/3'
_atom_sites_solution_hydrogens     geom
_atom_sites_solution_primary     direct
_atom_sites_solution_secondary     difmap
_refine_ls_shift/su_max     0.000
_refine_ls_shift/su_mean     0.000
_refine_diff_density_max     0.105
_refine_diff_density_min     -0.123
_refine_ls_extinction_method     none
_refine_ls_extinction_coef     ?
loop_
    _atom_type_symbol
    _atom_type_description
    _atom_type_scat_dispersion_real
    _atom_type_scat_dispersion_imag
    _atom_type_scat_source
    'C' 'C' 0.0033 0.0016
                         'International Tables Vol C Tables 4.2.6.8 and 6.1.1.4'
    'H' 'H' 0.0000 0.0000
                         'International Tables Vol C Tables 4.2.6.8 and 6.1.1.4'
    'O' 'O' 0.0106 0.0060
                         'International Tables Vol C Tables 4.2.6.8 and 6.1.1.4'
_computing_data_collection     'APEX2 (Bruker, 2007)'
_computing_cell_refinement     'SAINT (Bruker, 2007)'
_computing_data_reduction     'SAINT (Bruker, 2007)'
_computing_structure_solution     'SHELXS97 (Sheldrick, 2008)'
_computing_structure_refinement     'SHELXL97 (Sheldrick, 2008)'
_computing_molecular_graphics
            'ORTEP-3 (Farrugia, 1999) and Mercury (Macrae <i>et al.</i>,  2006)'
_computing_publication_material
;
SHELXL97 (Sheldrick, 2008) and PLATON (Spek, 2009)
;
loop_
    _atom_site_type_symbol
    _atom_site_label
    _atom_site_fract_x
    _atom_site_fract_y
    _atom_site_fract_z
    _atom_site_U_iso_or_equiv
    _atom_site_adp_type
    _atom_site_calc_flag
    _atom_site_refinement_flags
    _atom_site_occupancy
    _atom_site_disorder_assembly
    _atom_site_disorder_group
    C C1 0.1958(4) 0.2892(4) 0.2857(3) 0.0643(10) Uani d . 1 . .
    C C2 0.2068(3) 0.4103(4) 0.2113(3) 0.0511(8) Uani d . 1 . .
    C C3 0.1604(3) 0.5579(4) 0.2305(2) 0.0492(8) Uani d . 1 . .
    C C4 0.1010(3) 0.5855(4) 0.3226(3) 0.0587(9) Uani d . 1 . .
    C C5 0.0928(4) 0.4638(5) 0.3960(3) 0.0776(12) Uani d . 1 . .
    H H5 0.0555 0.4804 0.4593 0.093 Uiso calc R 1 . .
    C C6 0.1379(4) 0.3208(5) 0.3776(3) 0.0747(11) Uani d . 1 . .
    H H6 0.1297 0.2418 0.4283 0.090 Uiso calc R 1 . .
    C C7 0.2426(5) 0.1270(4) 0.2686(4) 0.0982(14) Uani d . 1 . .
    H H7A 0.2343 0.0635 0.3329 0.147 Uiso calc R 1 . .
    H H7B 0.3426 0.1276 0.2679 0.147 Uiso calc R 1 . .
    H H7C 0.1808 0.0872 0.1940 0.147 Uiso calc R 1 . .
    C C8 0.2641(3) 0.3817(4) 0.1068(3) 0.0619(9) Uani d . 1 . .
    H H8A 0.3412 0.4550 0.1094 0.074 Uiso calc R 1 . .
    H H8B 0.3063 0.2797 0.1137 0.074 Uiso calc R 1 . .
    C C9 0.1713(3) 0.6851(4) 0.1473(3) 0.0590(8) Uani d . 1 . .
    H H9A 0.1653 0.7829 0.1849 0.071 Uiso calc R 1 . .
    H H9B 0.2660 0.6798 0.1336 0.071 Uiso calc R 1 . .
    C C10 0.0458(4) 0.7410(5) 0.3464(4) 0.0881(12) Uani d . 1 . .
    H H10A -0.0084 0.7303 0.4025 0.132 Uiso calc R 1 . .
    H H10B -0.0169 0.7830 0.2730 0.132 Uiso calc R 1 . .
    H H10C 0.1275 0.8084 0.3788 0.132 Uiso calc R 1 . .
    C C11 0.7091(4) 0.3069(4) 0.2561(3) 0.0623(9) Uani d . 1 . .
    C C12 0.7047(3) 0.4486(3) 0.2009(3) 0.0468(8) Uani d . 1 . .
    C C13 0.6475(3) 0.5778(4) 0.2417(2) 0.0492(8) Uani d . 1 . .
    C C14 0.5941(4) 0.5662(5) 0.3388(3) 0.0637(9) Uani d . 1 . .
    C C15 0.6017(4) 0.4238(6) 0.3923(3) 0.0825(13) Uani d . 1 . .
    H H15 0.5667 0.4128 0.4575 0.099 Uiso calc R 1 . .
    C C16 0.6584(4) 0.2998(5) 0.3527(3) 0.0823(12) Uani d . 1 . .
    H H16 0.6630 0.2069 0.3926 0.099 Uiso calc R 1 . .
    C C17 0.7680(5) 0.1632(5) 0.2167(4) 0.0967(13) Uani d . 1 . .
    H H17A 0.7070 0.1350 0.1383 0.145 Uiso calc R 1 . .
    H H17B 0.7684 0.0817 0.2718 0.145 Uiso calc R 1 . .
    H H17C 0.8661 0.1812 0.2150 0.145 Uiso calc R 1 . .
    C C18 0.7569(4) 0.4641(4) 0.0932(3) 0.0666(10) Uani d . 1 . .
    H H18A 0.8277 0.5468 0.1065 0.080 Uiso calc R 1 . .
    H H18B 0.8060 0.3701 0.0830 0.080 Uiso calc R 1 . .
    C C19 0.6393(4) 0.7281(4) 0.1778(3) 0.0647(9) Uani d . 1 . .
    H H19A 0.6300 0.8108 0.2302 0.078 Uiso calc R 1 . .
    H H19B 0.7293 0.7441 0.1578 0.078 Uiso calc R 1 . .
    C C20 0.5287(4) 0.7007(6) 0.3852(3) 0.0961(14) Uani d . 1 . .
    H H20A 0.6055 0.7695 0.4271 0.144 Uiso calc R 1 . .
    H H20B 0.4777 0.6646 0.4388 0.144 Uiso calc R 1 . .
    H H20C 0.4614 0.7536 0.3195 0.144 Uiso calc R 1 . .
    O O1 0.1514(2) 0.3950(3) -0.00537(16) 0.0669(7) Uani d . 1 . .
    H H1 0.0877 0.3306 -0.0091 0.100 Uiso calc R 1 . .
    O O2 0.0586(2) 0.6779(3) 0.03506(18) 0.0690(7) Uani d . 1 . .
    H H2 0.0557 0.5913 0.0072 0.103 Uiso calc R 1 . .
    O O3 0.6404(3) 0.4941(3) -0.01344(18) 0.0737(7) Uani d . 1 . .
    H H3 0.5828 0.4219 -0.0275 0.110 Uiso calc R 1 . .
    O O4 0.5173(2) 0.7319(3) 0.07073(19) 0.0743(7) Uani d . 1 . .
    H H4 0.5311 0.6707 0.0223 0.111 Uiso calc R 1 . .
loop_
    _atom_site_aniso_label
    _atom_site_aniso_U_11
    _atom_site_aniso_U_22
    _atom_site_aniso_U_33
    _atom_site_aniso_U_12
    _atom_site_aniso_U_13
    _atom_site_aniso_U_23
    C1 0.069(2) 0.057(2) 0.059(2) -0.0083(18) 0.0079(18) 0.0049(17)
    C2 0.0445(17) 0.059(2) 0.0453(16) -0.0068(16) 0.0071(14) -0.0018(15)
    C3 0.0408(17) 0.055(2) 0.0472(16) -0.0070(15) 0.0069(14) -0.0022(15)
    C4 0.0525(19) 0.074(2) 0.0494(17) -0.0070(17) 0.0154(15) -0.0104(19)
    C5 0.076(3) 0.110(4) 0.054(2) -0.017(2) 0.031(2) -0.009(2)
    C6 0.088(3) 0.084(3) 0.052(2) -0.018(2) 0.0213(19) 0.012(2)
    C7 0.127(4) 0.061(3) 0.099(3) -0.002(2) 0.024(3) 0.007(2)
    C8 0.056(2) 0.069(2) 0.0629(19) 0.0007(18) 0.0216(17) -0.0039(18)
    C9 0.0588(19) 0.056(2) 0.0604(18) -0.0109(16) 0.0156(16) -0.0021(16)
    C10 0.088(3) 0.091(3) 0.089(3) 0.003(2) 0.033(2) -0.026(2)
    C11 0.060(2) 0.058(2) 0.063(2) -0.0066(17) 0.0096(17) 0.0018(18)
    C12 0.0415(17) 0.051(2) 0.0468(16) -0.0064(14) 0.0112(14) -0.0044(14)
    C13 0.0426(17) 0.056(2) 0.0446(16) -0.0077(15) 0.0077(14) -0.0071(15)
    C14 0.054(2) 0.086(3) 0.0487(17) -0.007(2) 0.0122(16) -0.017(2)
    C15 0.084(3) 0.119(4) 0.051(2) -0.019(3) 0.030(2) 0.012(2)
    C16 0.094(3) 0.077(3) 0.069(2) -0.016(2) 0.016(2) 0.018(2)
    C17 0.099(3) 0.060(3) 0.119(3) 0.009(2) 0.016(2) -0.006(2)
    C18 0.061(2) 0.081(3) 0.0633(19) -0.0088(19) 0.0273(18) -0.0105(18)
    C19 0.062(2) 0.057(2) 0.067(2) -0.0059(17) 0.0078(17) -0.0033(17)
    C20 0.079(3) 0.131(4) 0.078(2) 0.002(3) 0.024(2) -0.039(3)
    O1 0.0763(16) 0.0749(17) 0.0522(12) -0.0081(13) 0.0237(12) -0.0041(11)
    O2 0.0688(14) 0.0659(15) 0.0631(13) 0.0045(12) 0.0067(11) 0.0110(12)
    O3 0.0899(19) 0.0789(17) 0.0551(13) -0.0164(14) 0.0266(13) -0.0036(12)
    O4 0.0759(15) 0.0693(16) 0.0693(14) 0.0096(12) 0.0097(13) 0.0111(12)
_geom_special_details
;
All s.u.'s (except the s.u. in the dihedral angle between two l.s. planes) are
estimated using the full covariance matrix. The cell s.u.'s are taken into
account individually in the estimation of s.u.'s in distances, angles and
torsion angles; correlations between s.u.'s in cell parameters are only used
when they are defined by crystal symmetry. An approximate (isotropic)
treatment of cell s.u.'s is used for estimating s.u.'s involving l.s. planes.
;
loop_
    _geom_bond_atom_site_label_1
    _geom_bond_atom_site_label_2
    _geom_bond_site_symmetry_2
    _geom_bond_distance
    _geom_bond_publ_flag
    C1 C6 . 1.384(5) ?
    C1 C2 . 1.396(5) ?
    C1 C7 . 1.515(5) ?
    C2 C3 . 1.402(5) ?
    C2 C8 . 1.512(4) ?
    C3 C4 . 1.389(4) ?
    C3 C9 . 1.503(4) ?
    C4 C5 . 1.385(5) ?
    C4 C10 . 1.512(5) ?
    C5 C6 . 1.358(6) ?
    C5 H5 . 0.9300 ?
    C6 H6 . 0.9300 ?
    C7 H7A . 0.9600 ?
    C7 H7B . 0.9600 ?
    C7 H7C . 0.9600 ?
    C8 O1 . 1.431(3) ?
    C8 H8A . 0.9700 ?
    C8 H8B . 0.9700 ?
    C9 O2 . 1.428(3) ?
    C9 H9A . 0.9700 ?
    C9 H9B . 0.9700 ?
    C10 H10A . 0.9600 ?
    C10 H10B . 0.9600 ?
    C10 H10C . 0.9600 ?
    C11 C16 . 1.366(5) ?
    C11 C12 . 1.391(4) ?
    C11 C17 . 1.504(5) ?
    C12 C13 . 1.400(4) ?
    C12 C18 . 1.503(4) ?
    C13 C14 . 1.390(5) ?
    C13 C19 . 1.500(5) ?
    C14 C15 . 1.384(6) ?
    C14 C20 . 1.508(6) ?
    C15 C16 . 1.355(6) ?
    C15 H15 . 0.9300 ?
    C16 H16 . 0.9300 ?
    C17 H17A . 0.9600 ?
    C17 H17B . 0.9600 ?
    C17 H17C . 0.9600 ?
    C18 O3 . 1.425(4) ?
    C18 H18A . 0.9700 ?
    C18 H18B . 0.9700 ?
    C19 O4 . 1.432(3) ?
    C19 H19A . 0.9700 ?
    C19 H19B . 0.9700 ?
    C20 H20A . 0.9600 ?
    C20 H20B . 0.9600 ?
    C20 H20C . 0.9600 ?
    O1 H1 . 0.8200 ?
    O2 H2 . 0.8200 ?
    O3 H3 . 0.8200 ?
    O4 H4 . 0.8200 ?
loop_
    _geom_angle_atom_site_label_1
    _geom_angle_atom_site_label_2
    _geom_angle_atom_site_label_3
    _geom_angle_site_symmetry_1
    _geom_angle_site_symmetry_3
    _geom_angle
    _geom_angle_publ_flag
    C6 C1 C2 . . 117.6(3) ?
    C6 C1 C7 . . 119.7(3) ?
    C2 C1 C7 . . 122.7(3) ?
    C1 C2 C3 . . 120.3(3) ?
    C1 C2 C8 . . 120.1(3) ?
    C3 C2 C8 . . 119.6(3) ?
    C4 C3 C2 . . 120.7(3) ?
    C4 C3 C9 . . 120.4(3) ?
    C2 C3 C9 . . 119.0(3) ?
    C5 C4 C3 . . 117.9(3) ?
    C5 C4 C10 . . 118.8(3) ?
    C3 C4 C10 . . 123.3(3) ?
    C6 C5 C4 . . 121.5(3) ?
    C6 C5 H5 . . 119.2 ?
    C4 C5 H5 . . 119.2 ?
    C5 C6 C1 . . 122.0(3) ?
    C5 C6 H6 . . 119.0 ?
    C1 C6 H6 . . 119.0 ?
    C1 C7 H7A . . 109.5 ?
    C1 C7 H7B . . 109.5 ?
    H7A C7 H7B . . 109.5 ?
    C1 C7 H7C . . 109.5 ?
    H7A C7 H7C . . 109.5 ?
    H7B C7 H7C . . 109.5 ?
    O1 C8 C2 . . 112.0(3) ?
    O1 C8 H8A . . 109.2 ?
    C2 C8 H8A . . 109.2 ?
    O1 C8 H8B . . 109.2 ?
    C2 C8 H8B . . 109.2 ?
    H8A C8 H8B . . 107.9 ?
    O2 C9 C3 . . 112.7(2) ?
    O2 C9 H9A . . 109.1 ?
    C3 C9 H9A . . 109.1 ?
    O2 C9 H9B . . 109.1 ?
    C3 C9 H9B . . 109.1 ?
    H9A C9 H9B . . 107.8 ?
    C4 C10 H10A . . 109.5 ?
    C4 C10 H10B . . 109.5 ?
    H10A C10 H10B . . 109.5 ?
    C4 C10 H10C . . 109.5 ?
    H10A C10 H10C . . 109.5 ?
    H10B C10 H10C . . 109.5 ?
    C16 C11 C12 . . 117.4(3) ?
    C16 C11 C17 . . 118.7(3) ?
    C12 C11 C17 . . 123.8(3) ?
    C11 C12 C13 . . 120.9(3) ?
    C11 C12 C18 . . 120.2(3) ?
    C13 C12 C18 . . 118.8(3) ?
    C14 C13 C12 . . 120.2(3) ?
    C14 C13 C19 . . 119.9(3) ?
    C12 C13 C19 . . 119.8(3) ?
    C15 C14 C13 . . 117.2(3) ?
    C15 C14 C20 . . 120.2(3) ?
    C13 C14 C20 . . 122.6(4) ?
    C16 C15 C14 . . 122.1(3) ?
    C16 C15 H15 . . 119.0 ?
    C14 C15 H15 . . 119.0 ?
    C15 C16 C11 . . 122.1(4) ?
    C15 C16 H16 . . 119.0 ?
    C11 C16 H16 . . 119.0 ?
    C11 C17 H17A . . 109.5 ?
    C11 C17 H17B . . 109.5 ?
    H17A C17 H17B . . 109.5 ?
    C11 C17 H17C . . 109.5 ?
    H17A C17 H17C . . 109.5 ?
    H17B C17 H17C . . 109.5 ?
    O3 C18 C12 . . 112.6(3) ?
    O3 C18 H18A . . 109.1 ?
    C12 C18 H18A . . 109.1 ?
    O3 C18 H18B . . 109.1 ?
    C12 C18 H18B . . 109.1 ?
    H18A C18 H18B . . 107.8 ?
    O4 C19 C13 . . 111.3(2) ?
    O4 C19 H19A . . 109.4 ?
    C13 C19 H19A . . 109.4 ?
    O4 C19 H19B . . 109.4 ?
    C13 C19 H19B . . 109.4 ?
    H19A C19 H19B . . 108.0 ?
    C14 C20 H20A . . 109.5 ?
    C14 C20 H20B . . 109.5 ?
    H20A C20 H20B . . 109.5 ?
    C14 C20 H20C . . 109.5 ?
    H20A C20 H20C . . 109.5 ?
    H20B C20 H20C . . 109.5 ?
    C8 O1 H1 . . 109.5 ?
    C9 O2 H2 . . 109.5 ?
    C18 O3 H3 . . 109.5 ?
    C19 O4 H4 . . 109.5 ?
loop_
    _geom_torsion_atom_site_label_1
    _geom_torsion_atom_site_label_2
    _geom_torsion_atom_site_label_3
    _geom_torsion_atom_site_label_4
    _geom_torsion_site_symmetry_1
    _geom_torsion_site_symmetry_2
    _geom_torsion_site_symmetry_3
    _geom_torsion_site_symmetry_4
    _geom_torsion
    _geom_torsion_publ_flag
    C6 C1 C2 C3 . . . . 0.1(4) ?
    C7 C1 C2 C3 . . . . 179.4(3) ?
    C6 C1 C2 C8 . . . . -177.9(3) ?
    C7 C1 C2 C8 . . . . 1.4(5) ?
    C1 C2 C3 C4 . . . . -1.0(4) ?
    C8 C2 C3 C4 . . . . 177.0(3) ?
    C1 C2 C3 C9 . . . . -178.9(3) ?
    C8 C2 C3 C9 . . . . -0.9(4) ?
    C2 C3 C4 C5 . . . . 1.6(4) ?
    C9 C3 C4 C5 . . . . 179.5(3) ?
    C2 C3 C4 C10 . . . . -178.6(3) ?
    C9 C3 C4 C10 . . . . -0.7(5) ?
    C3 C4 C5 C6 . . . . -1.5(5) ?
    C10 C4 C5 C6 . . . . 178.7(4) ?
    C4 C5 C6 C1 . . . . 0.7(6) ?
    C2 C1 C6 C5 . . . . 0.0(5) ?
    C7 C1 C6 C5 . . . . -179.2(4) ?
    C1 C2 C8 O1 . . . . 109.7(3) ?
    C3 C2 C8 O1 . . . . -68.3(4) ?
    C4 C3 C9 O2 . . . . -101.5(3) ?
    C2 C3 C9 O2 . . . . 76.5(3) ?
    C16 C11 C12 C13 . . . . -1.4(5) ?
    C17 C11 C12 C13 . . . . 179.6(3) ?
    C16 C11 C12 C18 . . . . -179.2(3) ?
    C17 C11 C12 C18 . . . . 1.8(5) ?
    C11 C12 C13 C14 . . . . 0.1(4) ?
    C18 C12 C13 C14 . . . . 178.0(3) ?
    C11 C12 C13 C19 . . . . -177.9(3) ?
    C18 C12 C13 C19 . . . . 0.0(4) ?
    C12 C13 C14 C15 . . . . 0.6(4) ?
    C19 C13 C14 C15 . . . . 178.6(3) ?
    C12 C13 C14 C20 . . . . -178.9(3) ?
    C19 C13 C14 C20 . . . . -0.9(5) ?
    C13 C14 C15 C16 . . . . 0.0(5) ?
    C20 C14 C15 C16 . . . . 179.5(4) ?
    C14 C15 C16 C11 . . . . -1.3(6) ?
    C12 C11 C16 C15 . . . . 2.0(6) ?
    C17 C11 C16 C15 . . . . -179.0(4) ?
    C11 C12 C18 O3 . . . . 110.9(3) ?
    C13 C12 C18 O3 . . . . -67.0(4) ?
    C14 C13 C19 O4 . . . . -99.6(3) ?
    C12 C13 C19 O4 . . . . 78.4(4) ?
loop_
    _geom_hbond_atom_site_label_D
    _geom_hbond_atom_site_label_H
    _geom_hbond_atom_site_label_A
    _geom_hbond_site_symmetry_A
    _geom_hbond_distance_DH
    _geom_hbond_distance_HA
    _geom_hbond_distance_DA
    _geom_hbond_angle_DHA
    _geom_hbond_publ_flag
    O1 H1 O2 2_545 0.8200 1.8900 2.706(3) 174.00 yes
    O2 H2 O1 . 0.8200 1.9700 2.713(4) 151.00 yes
    O3 H3 O4 2_645 0.8200 1.9000 2.709(4) 167.00 yes
    O4 H4 O3 . 0.8200 1.9800 2.717(4) 150.00 yes
data_global
_journal_date_recd_electronic     2009-12-08
_journal_date_accepted     2009-12-11
_journal_name_full     'Acta Crystallographica, Section E'
_journal_year     2010
_journal_volume     66
_journal_issue      1
_journal_page_first     o189
_journal_page_last     o189
_journal_paper_category     QO
_journal_coeditor_code     BT5136
_publ_contact_author_name     'Muhammad Zia-ur-Rehman'
_publ_contact_author_address
;
Applied Chemistry Research Centre, PCSIR Laboratories Complex, Ferozpure Road,
Lahore-54600, Pakistan.
;
_publ_contact_author_email     rehman_pcsir@hotmail.com
_publ_contact_author_fax     ?
_publ_contact_author_phone     923334571977
_publ_section_title
;
3,6-Dimethyl-<i>o</i>-phenylenedimethanol
;
loop_
    _publ_author_name
    _publ_author_footnote
    _publ_author_address
    'Gondal, Humaira Yasmeen' .
;
Department of Chemistry, University of Sargodha, Sargodha, Pakistan
;
    'Ali, Muhammad' .
;
Department of Chemistry, University of Sargodha, Sargodha, Pakistan
;
    'Krief, Alain' .
;
Laboratoire de Chimie Organique de Synthese,
Facult\'es Universitaires Notre-Dame de la Paix
Rue de Bruxelles 61
B-5000 Namur, Belgium
;
    'Zia-ur-Rehman, Muhammad' .
;
Applied Chemistry Research Centre, PCSIR Laboratories Complex, Ferozpure Road,
Lahore 54600, Pakistan
;
