# Supplementary material for: 3,6-Dimethyl-o-phenyl­enedimethanol
Source: Acta Crystallogr Sect E Struct Rep Online. 2009 Dec 19;66(Pt 1):o189. doi: 10.1107/S1600536809053513 (PMC2980279; doi:10.1107/S1600536809053513)
Supplement: Supplementary file 2 [file e-66-0o189-Isup2.hkl]

#
# h,k,l, Fc-squared, Fo-squared, sigma(Fo-squared) and status flag
#
data_I
_shelx_title ' HUGOO2 in P2(1)'
_shelx_refln_list_code          4
_shelx_F_calc_maximum      116.30
_exptl_crystal_F_000       360.00
_reflns_d_resolution_high  0.7459
 
loop_
 _symmetry_equiv_pos_as_xyz
 'x, y, z'
 '-x, y+1/2, -z'
 
_cell_length_a     9.5821
_cell_length_b     8.7184
_cell_length_c    11.7522
_cell_angle_alpha  90.000
_cell_angle_beta  107.810
_cell_angle_gamma  90.000
 
_shelx_F_squared_multiplier     1.000
 
loop_
 _refln_index_h
 _refln_index_k
 _refln_index_l
 _refln_F_squared_calc
 _refln_F_squared_meas
 _refln_F_squared_sigma
 _refln_observed_status
   1   0   0        1.45       -0.12      1.62 o
   2   0   0     1913.77     1824.42     23.04 o
   3   0   0      128.11      140.15      3.76 o
   4   0   0      135.91      148.41      5.05 o
   5   0   0        4.59        4.88      1.37 o
   6   0   0       20.92       16.88      1.49 o
   7   0   0       40.98       41.58      2.34 o
   8   0   0        2.04        3.00      2.38 o
   9   0   0       22.14       22.41      3.87 o
  10   0   0        0.88       -1.23      4.87 o
  11   0   0        1.69        0.24      5.67 o
  12   0   0        0.00       -3.47      6.64 o
   1   1   0       30.09       26.66      0.62 o
   2   1   0     8378.38     8327.55     54.49 o
   3   1   0       21.53       18.08      0.93 o
   4   1   0      664.01      700.07      9.22 o
   5   1   0       45.57       42.70      1.71 o
   6   1   0       30.68       29.02      1.33 o
   7   1   0       10.88       11.23      1.41 o
   8   1   0       28.20       30.42      2.44 o
   9   1   0       16.14       12.86      2.45 o
  10   1   0        0.70       -1.80      2.51 o
  11   1   0        1.60        2.57      5.66 o
  12   1   0        0.55       -1.02      6.15 o
   0   2   0      565.08      526.35      5.54 o
   1   2   0        0.55       -0.09      0.57 o
   2   2   0     1076.45     1016.68      9.11 o
   3   2   0      114.49      115.78      1.65 o
   4   2   0      330.05      327.85      4.72 o
   5   2   0       34.05       30.82      1.44 o
   6   2   0       72.83       62.02      2.06 o
   7   2   0       60.57       59.30      2.66 o
   8   2   0        4.14        2.33      2.08 o
   9   2   0        2.95        5.58      2.84 o
  10   2   0        6.06        9.73      5.66 o
  11   2   0        0.16        0.28      5.46 o
  12   2   0        3.74       -6.01      6.01 o
   1   3   0      978.66      971.85      7.64 o
   2   3   0      235.49      204.22      2.78 o
   3   3   0       15.35       13.47      0.82 o
   4   3   0       30.17       34.21      1.11 o
   5   3   0        1.75        0.78      0.93 o
   6   3   0       76.82       78.21      2.58 o
   7   3   0        0.93        0.21      1.99 o
   8   3   0        9.40       10.70      2.45 o
   9   3   0        0.11        0.82      6.18 o
  10   3   0        1.99        1.54      5.18 o
  11   3   0        1.81        1.73      5.68 o
   0   4   0      278.56      250.25      4.17 o
   1   4   0      207.46      202.42      2.77 o
   2   4   0      264.85      280.18      3.32 o
   3   4   0      103.68      105.45      1.80 o
   4   4   0      198.34      211.05      2.88 o
   5   4   0       10.74        8.25      1.18 o
   6   4   0       42.12       37.79      1.96 o
   7   4   0       26.66       29.94      3.08 o
   8   4   0        1.42        3.37      2.88 o
   9   4   0        1.23        0.52      2.98 o
  10   4   0        0.14        3.86      6.15 o
  11   4   0        0.33        3.96      6.06 o
   1   5   0       41.61       43.76      1.58 o
   2   5   0       67.92       66.53      2.08 o
   3   5   0       58.13       64.56      1.66 o
   4   5   0       10.68       11.38      1.21 o
   5   5   0        7.42        8.67      1.00 o
   6   5   0       62.00       59.72      2.92 o
   7   5   0        1.63        0.26      2.02 o
   8   5   0       21.04       24.04      3.01 o
   9   5   0        2.44        7.14      2.71 o
  10   5   0        0.16        0.85      3.35 o
  11   5   0        1.02       -3.31      3.31 o
   0   6   0       42.74       41.70      3.47 o
   1   6   0       19.08       18.44      1.50 o
   2   6   0       93.01       86.25      2.28 o
   3   6   0       60.16       59.86      1.83 o
   4   6   0       15.97       16.38      1.50 o
   5   6   0        6.94        8.37      1.33 o
   6   6   0       11.52       11.09      2.36 o
   7   6   0        0.19       -0.07      2.17 o
   8   6   0        3.36        4.54      2.54 o
   9   6   0        3.87        4.01      3.65 o
  10   6   0        4.25        4.82      3.89 o
   1   7   0      202.22      211.76      4.47 o
   2   7   0      105.30      106.90      3.35 o
   3   7   0       42.54       44.88      2.45 o
   4   7   0       17.34       17.58      1.40 o
   5   7   0        4.11        3.25      1.69 o
   6   7   0        2.06        1.47      1.44 o
   7   7   0        4.45       -0.02      3.39 o
   8   7   0        0.73       -2.57      2.57 o
   9   7   0        0.81        6.08      5.77 o
   0   8   0       41.10       44.59      3.87 o
   1   8   0       15.77       17.26      2.22 o
   2   8   0       24.47       27.06      2.42 o
   3   8   0       12.55       11.84      1.99 o
   4   8   0       13.34       13.11      1.88 o
   5   8   0       16.99       17.88      2.34 o
   6   8   0        3.27        2.54      1.75 o
   7   8   0        2.47       -2.51      2.51 o
   8   8   0        6.69        8.22      4.49 o
   1   9   0        0.63        1.05      1.96 o
   2   9   0        0.66        0.73      1.91 o
   3   9   0        5.06        2.83      1.91 o
   4   9   0        2.45        0.26      1.62 o
   5   9   0        2.01        1.32      1.99 o
   6   9   0        3.57        1.97      1.97 o
   7   9   0        0.53        0.61      3.97 o
   0  10   0        5.59        3.01      3.48 o
   1  10   0        3.32        1.56      2.41 o
   2  10   0        1.65        0.64      2.41 o
   3  10   0        0.18        1.10      2.22 o
   4  10   0        1.56       -0.54      1.99 o
   5  10   0        0.39        0.16      2.29 o
   6  10   0        0.37       -2.44      2.44 o
   1  11   0        3.66        6.34      2.93 o
   2  11   0        5.12        5.22      2.75 o
   3  11   0        0.76       -1.80      2.47 o
   4  11   0        0.68        1.30      4.43 o
 -12   0   1        0.75       -3.30      6.97 o
 -11   0   1        0.22        9.86      6.53 o
 -10   0   1       16.10       18.34      3.55 o
  -9   0   1       38.98       36.88      3.79 o
  -8   0   1        4.68        5.33      2.29 o
  -7   0   1        0.69        2.69      1.70 o
  -6   0   1      117.44      122.50      8.15 o
  -5   0   1        0.90        0.33      1.07 o
  -4   0   1        8.10        6.59      1.80 o
  -3   0   1       16.63       14.20      2.57 o
  -2   0   1     4617.96     4411.78     47.03 o
  -1   0   1       12.47        2.48      0.79 o
   1   0   1        4.74       -0.25      0.50 o
   2   0   1    13526.36    13724.80    105.49 o
   3   0   1       18.07       15.08      1.73 o
   4   0   1      535.12      548.40     10.62 o
   5   0   1        2.46        2.66      1.36 o
   6   0   1       11.61        8.91      1.59 o
   7   0   1       26.35       30.57      3.28 o
   8   0   1        0.03        3.14      2.52 o
   9   0   1        1.21        7.36      3.17 o
  10   0   1        8.66        3.85      5.02 o
  11   0   1        1.44       -5.22      5.22 o
 -12   1   1        3.91        0.34      6.13 o
 -11   1   1        3.71        6.93      3.30 o
 -10   1   1       12.05        4.91      2.17 o
  -9   1   1        1.39        2.09      1.80 o
  -8   1   1       51.49       46.53      2.85 o
  -7   1   1       18.24       18.54      1.95 o
  -6   1   1       10.64       10.34      1.52 o
  -5   1   1       46.13       47.40      2.10 o
  -4   1   1      142.35      146.07      3.19 o
  -3   1   1       12.03       13.08      1.80 o
  -2   1   1     1654.59     1649.72     13.07 o
  -1   1   1        9.93        9.03      0.39 o
   0   1   1     6381.44     5996.01     39.91 o
   1   1   1       55.89       55.49      0.88 o
   2   1   1     5247.78     5147.56     30.08 o
   3   1   1        0.72        0.74      0.43 o
   4   1   1      575.14      575.60      5.89 o
   5   1   1       12.24       11.96      1.16 o
   6   1   1       58.26       59.16      1.97 o
   7   1   1       13.14       17.63      2.07 o
   8   1   1       18.55       19.00      2.60 o
   9   1   1       14.50       18.74      2.62 o
  10   1   1        6.40       -1.98      3.44 o
  11   1   1        0.28        3.53      5.97 o
 -12   2   1        0.74       -5.94      5.94 o
 -11   2   1        0.10       -4.60      4.60 o
 -10   2   1       11.16       12.76      2.74 o
  -9   2   1       15.26       12.48      2.18 o
  -8   2   1       15.33       19.12      2.64 o
  -7   2   1       10.98       13.01      1.60 o
  -6   2   1       35.17       36.39      1.94 o
  -5   2   1        3.05        4.46      1.14 o
  -4   2   1       21.58       25.27      1.46 o
  -3   2   1      199.06      184.54      2.42 o
  -2   2   1     1266.05     1251.88      9.70 o
  -1   2   1       50.91       48.23      0.99 o
   0   2   1       54.02       48.11      0.97 o
   1   2   1       25.13       25.46      0.78 o
   2   2   1      302.24      313.55      3.81 o
   3   2   1       85.63       82.85      1.75 o
   4   2   1      180.07      175.85      2.93 o
   5   2   1       42.27       44.26      1.63 o
   6   2   1       95.40       92.13      2.76 o
   7   2   1       27.82       35.01      5.50 o
   8   2   1       60.87       60.13      3.76 o
   9   2   1        0.45       -2.97      2.97 o
  10   2   1        1.14       -0.80      4.84 o
  11   2   1        0.03       10.32      6.32 o
 -12   3   1        3.93       16.05      7.53 o
 -11   3   1        4.05       -1.99      5.13 o
 -10   3   1        3.77       -1.29      5.68 o
  -9   3   1        5.43        7.80      2.62 o
  -8   3   1        4.03        5.25      2.25 o
  -7   3   1        2.32        2.37      1.94 o
  -6   3   1       11.60       16.93      2.72 o
  -5   3   1       56.51       43.82      1.78 o
  -4   3   1      830.06      861.35      8.39 o
  -3   3   1       26.90       25.41      0.98 o
  -2   3   1      262.68      276.51      3.08 o
  -1   3   1     1003.98      970.56      7.59 o
   0   3   1      395.70      392.11      3.41 o
   1   3   1      541.77      534.63      5.00 o
   2   3   1      202.03      188.64      3.99 o
   3   3   1        6.47        4.73      0.63 o
   4   3   1      134.74      126.52      2.24 o
   5   3   1       24.79       27.03      1.54 o
   6   3   1       87.28       94.34      2.91 o
   7   3   1        8.31       10.08      2.33 o
   8   3   1        8.12        8.28      2.90 o
   9   3   1        0.68       -1.88      4.53 o
  10   3   1        1.99        5.54      5.26 o
  11   3   1        0.47        9.22      5.98 o
 -11   4   1        0.93       -3.03      3.03 o
 -10   4   1        0.74        5.42      2.62 o
  -9   4   1        3.91       -0.38      2.12 o
  -8   4   1       17.13       17.51      2.32 o
  -7   4   1        2.17        1.36      1.67 o
  -6   4   1       63.95       69.88      2.87 o
  -5   4   1       13.43       12.91      1.27 o
  -4   4   1       31.57       31.92      2.00 o
  -3   4   1      122.01      128.10      2.03 o
  -2   4   1      411.40      479.64      5.10 o
  -1   4   1      925.93      904.70      7.90 o
   0   4   1      675.69      694.67      8.57 o
   1   4   1      211.44      227.45      4.05 o
   2   4   1       25.78       31.68      1.32 o
   3   4   1       21.20       21.26      1.03 o
   4   4   1       40.33       41.43      1.56 o
   5   4   1        1.77        2.81      0.78 o
   6   4   1       11.28       10.77      1.72 o
   7   4   1       21.38       23.07      3.36 o
   8   4   1        1.06       -2.28      2.28 o
   9   4   1        1.51        2.07      4.91 o
  10   4   1        0.76        0.37      5.26 o
  11   4   1        0.62        6.05      6.37 o
 -11   5   1        0.18        0.30      3.39 o
 -10   5   1        7.61        4.70      2.87 o
  -9   5   1        0.02       -2.47      2.56 o
  -8   5   1        6.30        6.89      3.15 o
  -7   5   1        3.16        1.81      2.09 o
  -6   5   1       25.81       28.31      2.33 o
  -5   5   1       52.58       53.00      1.54 o
  -4   5   1        8.46        9.86      1.50 o
  -3   5   1       27.72       30.31      1.58 o
  -2   5   1       43.30       44.68      1.48 o
  -1   5   1      103.58      103.58      2.25 o
   0   5   1      239.60      240.13      3.76 o
   1   5   1      103.82      103.28      2.31 o
   2   5   1        0.79        0.14      1.08 o
   3   5   1       38.75       42.96      1.48 o
   4   5   1       56.13       50.52      1.36 o
   5   5   1        0.77        1.06      0.89 o
   6   5   1       12.59       16.06      2.30 o
   7   5   1       18.46       19.18      2.71 o
   8   5   1       17.41       17.81      2.92 o
   9   5   1        9.27       16.66      6.23 o
  10   5   1        3.75        2.72      3.53 o
 -10   6   1        1.68        4.73      3.80 o
  -9   6   1        2.54        1.90      2.73 o
  -8   6   1       11.92        9.50      2.82 o
  -7   6   1        2.50        0.12      2.21 o
  -6   6   1        9.70        9.59      2.34 o
  -5   6   1        1.10        0.03      1.05 o
  -4   6   1        4.50        3.58      1.30 o
  -3   6   1      231.45      235.47      3.40 o
  -2   6   1       41.13       45.46      1.93 o
  -1   6   1       42.85       43.23      1.77 o
   0   6   1       89.16       90.25      2.80 o
   1   6   1       15.43       20.15      1.76 o
   2   6   1       79.99       82.68      2.30 o
   3   6   1        1.32        1.22      1.12 o
   4   6   1       33.41       36.22      1.63 o
   5   6   1       34.09       29.60      1.99 o
   6   6   1       33.45       35.85      3.12 o
   7   6   1        3.73        2.28      2.32 o
   8   6   1       12.96       15.76      4.08 o
   9   6   1        2.69        1.16      3.73 o
  10   6   1        0.94        1.20      4.11 o
 -10   7   1        0.13       -3.88      3.88 o
  -9   7   1        1.80        2.41      3.15 o
  -8   7   1        1.48       -0.69      2.56 o
  -7   7   1        1.14       -1.55      2.42 o
  -6   7   1        2.22        2.46      2.14 o
  -5   7   1       16.47       13.19      1.92 o
  -4   7   1        1.66        0.91      1.30 o
  -3   7   1       47.70       45.99      2.08 o
  -2   7   1       44.66       44.12      2.39 o
  -1   7   1       70.91       79.98      3.15 o
   0   7   1      327.02      319.42      6.11 o
   1   7   1      110.97      118.74      3.44 o
   2   7   1       85.18       88.20      3.01 o
   3   7   1        8.34        7.21      1.76 o
   4   7   1        6.09        5.96      1.61 o
   5   7   1       24.72       29.84      2.37 o
   6   7   1        7.17        9.13      1.80 o
   7   7   1        1.83        1.74      2.56 o
   8   7   1        0.08        6.36      3.90 o
   9   7   1        0.22       -1.86      3.76 o
  -9   8   1        0.08       -1.13      3.85 o
  -8   8   1        3.30        7.73      3.22 o
  -7   8   1        7.38        7.08      3.08 o
  -6   8   1        1.41        4.90      2.44 o
  -5   8   1       10.69       10.34      2.09 o
  -4   8   1       18.30       18.82      1.85 o
  -3   8   1       19.48       19.27      2.15 o
  -2   8   1       47.54       50.40      3.49 o
  -1   8   1       60.15       58.91      3.84 o
   0   8   1        8.07        8.67      1.93 o
   1   8   1       48.52       49.68      2.70 o
   2   8   1       36.90       34.11      2.60 o
   3   8   1        5.93        6.54      1.86 o
   4   8   1       32.46       34.96      2.41 o
   5   8   1       10.05       10.33      2.71 o
   6   8   1       10.35       12.12      2.14 o
   7   8   1        3.02        3.49      3.87 o
   8   8   1        2.65        5.20      4.53 o
  -8   9   1        0.11       -4.56      5.66 o
  -7   9   1        2.61        3.44      3.04 o
  -6   9   1        1.86        0.32      1.91 o
  -5   9   1        3.26       -0.93      1.87 o
  -4   9   1        2.84       -0.33      1.65 o
  -3   9   1        4.86        4.76      1.94 o
  -2   9   1        1.39        0.15      2.09 o
  -1   9   1        1.42       -1.63      1.86 o
   0   9   1        0.72       -1.17      2.91 o
   1   9   1        0.47       -2.53      2.53 o
   2   9   1        3.76        4.20      2.07 o
   3   9   1        4.02        2.96      2.00 o
   4   9   1        4.49        4.02      1.85 o
   5   9   1        0.37       -1.17      2.06 o
   6   9   1        6.56        5.66      2.45 o
   7   9   1        6.72        3.47      4.13 o
  -6  10   1        0.81        3.43      2.19 o
  -5  10   1        1.17        2.97      2.25 o
  -4  10   1        2.94        5.64      3.31 o
  -3  10   1        2.54        0.67      2.15 o
  -2  10   1        0.54       -2.13      2.13 o
  -1  10   1        7.37        4.41      2.46 o
   0  10   1        2.15       -0.48      2.36 o
   1  10   1        2.34       -0.27      2.39 o
   2  10   1        2.90        2.88      2.50 o
   3  10   1        0.65       -0.57      2.17 o
   4  10   1        0.04       -2.20      2.20 o
   5  10   1        0.64        2.10      2.42 o
   6  10   1        0.24       -1.13      4.03 o
  -4  11   1        0.31        1.74      3.62 o
  -3  11   1        0.46       -2.28      2.28 o
  -2  11   1        1.01       -2.19      2.46 o
  -1  11   1        0.26        0.50      2.77 o
   0  11   1        3.94        0.09      3.30 o
   1  11   1        2.07       -0.15      2.63 o
   2  11   1        0.38       -1.19      2.61 o
   3  11   1        0.08       -0.42      2.61 o
 -12   0   2        0.29        0.80      7.01 o
 -11   0   2        6.90       12.78      3.35 o
 -10   0   2       19.53       17.30      5.02 o
  -9   0   2       10.41       11.81      3.50 o
  -8   0   2       83.14       73.63      3.97 o
  -7   0   2        5.22        5.70      1.62 o
  -6   0   2       15.32       14.47      2.43 o
  -5   0   2      144.58      136.20      5.14 o
  -4   0   2      401.92      398.29      8.96 o
  -3   0   2       24.30       22.25      2.10 o
  -2   0   2      338.07      307.06      3.73 o
  -1   0   2       42.96       42.30      0.81 o
   0   0   2     1321.94     1249.57     10.77 o
   1   0   2       15.52       14.81      0.70 o
   2   0   2     7185.16     7083.31    156.99 o
   3   0   2       24.22       24.11      1.67 o
   4   0   2       31.64       36.11      2.06 o
   5   0   2       20.03       21.83      1.94 o
   6   0   2       37.95       32.85      2.41 o
   7   0   2        9.64       13.91      2.81 o
   8   0   2        4.41        2.20      2.83 o
   9   0   2        0.06       -3.74      3.74 o
  10   0   2        2.03        5.34      5.53 o
  11   0   2        0.18       -3.57      6.13 o
 -12   1   2        0.15        4.57      6.71 o
 -11   1   2        0.83        0.51      2.23 o
 -10   1   2        9.37       11.90      2.35 o
  -9   1   2        2.26        4.91      1.70 o
  -8   1   2       38.82       33.93      2.86 o
  -7   1   2        2.23       -0.87      1.36 o
  -6   1   2      152.54      167.23      3.95 o
  -5   1   2        8.34        8.09      1.25 o
  -4   1   2      500.63      463.30     11.75 o
  -3   1   2      126.14      109.17      2.80 o
  -2   1   2     1005.10      994.35      7.64 o
  -1   1   2       15.66       18.57      0.53 o
   0   1   2      507.27      530.79      4.22 o
   1   1   2      109.50      103.54      1.31 o
   2   1   2     1092.49     1035.20      7.79 o
   3   1   2        6.83        6.28      0.55 o
   4   1   2     1127.01     1115.70      9.72 o
   5   1   2        8.46        7.45      1.11 o
   6   1   2      452.87      461.70      6.50 o
   7   1   2        9.26       10.88      2.61 o
   8   1   2       13.32       16.07      2.39 o
   9   1   2        4.04        4.86      6.42 o
  10   1   2        3.75       -1.83      3.63 o
  11   1   2        0.12        1.66      5.82 o
 -12   2   2       11.95       17.78      8.01 o
 -11   2   2        2.41        3.08      2.98 o
 -10   2   2       12.11       11.10      2.75 o
  -9   2   2        7.57        6.59      3.61 o
  -8   2   2       30.43       33.99      2.95 o
  -7   2   2        4.36        6.61      1.30 o
  -6   2   2       42.28       43.18      1.88 o
  -5   2   2       73.55       72.55      2.84 o
  -4   2   2      359.70      377.72      4.42 o
  -3   2   2      891.74      817.56      8.20 o
  -2   2   2     2014.74     1958.31     16.04 o
  -1   2   2       69.20       64.07      1.48 o
   0   2   2      797.30      771.01      5.86 o
   1   2   2        3.45        2.21      0.63 o
   2   2   2       41.06       42.27      1.06 o
   3   2   2       12.68       12.84      0.76 o
   4   2   2      329.87      347.15      3.88 o
   5   2   2       58.89       53.58      1.87 o
   6   2   2       28.40       29.56      3.86 o
   7   2   2       25.65       31.55      3.72 o
   8   2   2       51.73       56.28      4.77 o
   9   2   2        0.01       -2.27      4.36 o
  10   2   2        9.83       18.81      6.43 o
  11   2   2        0.09        0.38      5.67 o
 -12   3   2        0.80       -3.86      5.19 o
 -11   3   2        6.21        9.73      3.40 o
 -10   3   2        7.90        8.83      7.44 o
  -9   3   2       18.27       16.32      3.91 o
  -8   3   2       18.45       21.47      2.84 o
  -7   3   2        3.40        3.32      1.92 o
  -6   3   2       63.27       65.01      2.75 o
  -5   3   2       37.60       36.61      1.57 o
  -4   3   2      170.71      179.18      2.72 o
  -3   3   2       62.10       58.03      1.33 o
  -2   3   2     1655.32     1729.72     14.26 o
  -1   3   2      198.46      191.13      2.31 o
   0   3   2      563.13      596.87      4.95 o
   1   3   2      335.83      329.15      3.75 o
   2   3   2       29.47       32.04      1.20 o
   3   3   2       69.03       66.49      1.44 o
   4   3   2       47.64       46.83      1.26 o
   5   3   2       63.76       66.59      1.96 o
   6   3   2       21.21       20.95      2.97 o
   7   3   2        1.95        1.14      3.09 o
   8   3   2       22.19       24.69      5.94 o
   9   3   2        0.24        0.82      4.92 o
  10   3   2        0.56        8.02      5.95 o
  11   3   2        0.26        2.20      5.87 o
 -11   4   2        0.28        0.92      2.73 o
 -10   4   2       11.04       12.98      2.91 o
  -9   4   2        5.28        7.87      2.44 o
  -8   4   2        3.95        1.89      1.88 o
  -7   4   2       27.78       27.74      2.40 o
  -6   4   2       33.26       32.73      1.74 o
  -5   4   2       61.55       62.58      2.11 o
  -4   4   2      212.24      222.49      2.85 o
  -3   4   2       30.92       30.49      1.45 o
  -2   4   2      372.39      379.70      4.00 o
  -1   4   2      402.50      400.82      5.75 o
   0   4   2      774.19      868.23      7.89 o
   1   4   2        6.87        8.16      1.32 o
   2   4   2       50.67       57.64      2.25 o
   3   4   2       24.62       22.94      1.25 o
   4   4   2       12.54       11.00      0.85 o
   5   4   2       27.02       27.80      1.32 o
   6   4   2        4.45        4.01      1.59 o
   7   4   2       19.44       16.88      3.07 o
   8   4   2        4.89        6.33      4.87 o
   9   4   2        7.49       11.99      5.92 o
  10   4   2        1.43        4.79      5.89 o
 -11   5   2        2.51        1.52      2.91 o
 -10   5   2        2.19        2.76      2.66 o
  -9   5   2        3.25        4.83      2.55 o
  -8   5   2       17.83       21.70      2.98 o
  -7   5   2        0.27       -0.85      1.77 o
  -6   5   2        6.97        2.89      1.67 o
  -5   5   2       30.53       31.62      2.41 o
  -4   5   2      126.14      129.10      2.67 o
  -3   5   2        3.02        2.32      0.76 o
  -2   5   2       88.46       89.88      2.22 o
  -1   5   2      108.68      113.37      2.71 o
   0   5   2        5.19        6.14      1.15 o
   1   5   2       73.89       76.82      2.07 o
   2   5   2       87.24       84.55      2.15 o
   3   5   2       31.89       29.89      1.71 o
   4   5   2       15.71       16.55      1.10 o
   5   5   2       32.99       34.00      2.37 o
   6   5   2       29.50       29.15      2.45 o
   7   5   2        9.50        9.68      2.49 o
   8   5   2        1.58        5.70      5.34 o
   9   5   2        8.30       16.89      6.59 o
  10   5   2        0.53        1.63      3.81 o
 -10   6   2        3.32        5.37      3.09 o
  -9   6   2        3.36        6.49      2.87 o
  -8   6   2        3.17       -0.12      2.32 o
  -7   6   2        2.01        2.41      2.28 o
  -6   6   2        5.34        5.48      2.12 o
  -5   6   2        2.40        1.56      1.07 o
  -4   6   2       10.20        7.72      1.36 o
  -3   6   2      106.24      106.29      2.24 o
  -2   6   2        7.96        7.62      1.18 o
  -1   6   2       67.34       69.31      2.86 o
   0   6   2      155.74      152.28      3.51 o
   1   6   2       44.25       46.13      2.52 o
   2   6   2       68.56       64.64      2.14 o
   3   6   2       11.40       11.69      1.26 o
   4   6   2       95.54       94.35      2.59 o
   5   6   2       35.63       34.56      3.53 o
   6   6   2        0.23        0.01      1.48 o
   7   6   2       30.84       29.32      5.04 o
   8   6   2        5.92        3.40      3.49 o
   9   6   2        0.39        4.85      6.15 o
 -10   7   2        0.32       -2.82      2.82 o
  -9   7   2        3.88        0.74      2.84 o
  -8   7   2        1.69        0.99      2.70 o
  -7   7   2        0.13        3.80      2.54 o
  -6   7   2        5.40        4.26      2.49 o
  -5   7   2        1.29        0.79      2.52 o
  -4   7   2       38.42       34.02      2.40 o
  -3   7   2       47.93       47.01      2.06 o
  -2   7   2       84.41       84.59      2.93 o
  -1   7   2      120.49      124.47      3.55 o
   0   7   2       14.90       15.18      1.92 o
   1   7   2       12.13       11.06      1.80 o
   2   7   2       87.69       85.59      3.09 o
   3   7   2       14.47       12.95      1.94 o
   4   7   2       34.57       37.72      2.36 o
   5   7   2        5.77        7.92      2.27 o
   6   7   2        3.07        4.59      1.71 o
   7   7   2        3.22       10.41      4.05 o
   8   7   2        1.47       -1.89      3.70 o
   9   7   2        0.40       -1.03      3.86 o
  -9   8   2        0.65        0.61      5.56 o
  -8   8   2        0.41        0.51      3.65 o
  -7   8   2        0.39        2.81      3.54 o
  -6   8   2        1.76        1.23      2.68 o
  -5   8   2        2.91        3.62      1.74 o
  -4   8   2        4.90        8.42      1.96 o
  -3   8   2       31.83       33.00      2.42 o
  -2   8   2       14.62       11.76      2.19 o
  -1   8   2       25.66       25.13      2.53 o
   0   8   2       36.85       32.68      2.64 o
   1   8   2       13.68       15.80      2.11 o
   2   8   2       30.65       30.01      2.51 o
   3   8   2       10.02       11.02      1.95 o
   4   8   2       39.82       42.55      2.71 o
   5   8   2        2.99        2.47      1.99 o
   6   8   2       18.97       20.97      4.54 o
   7   8   2        8.48       10.56      4.52 o
   8   8   2        1.57       -1.20      4.31 o
  -8   9   2        1.02        0.36      3.27 o
  -7   9   2        0.14       -2.43      3.64 o
  -6   9   2        1.42        2.04      1.82 o
  -5   9   2        0.86       -0.76      1.88 o
  -4   9   2        3.84        3.39      3.54 o
  -3   9   2        0.75       -1.03      1.85 o
  -2   9   2        4.19        4.15      2.05 o
  -1   9   2        6.62        6.35      2.14 o
   0   9   2        3.39        3.36      2.20 o
   1   9   2        2.08        3.72      2.17 o
   2   9   2        8.25       10.35      2.32 o
   3   9   2        3.30        4.21      2.05 o
   4   9   2        6.13        3.59      1.95 o
   5   9   2        1.80        0.21      2.68 o
   6   9   2        7.42        4.11      2.48 o
   7   9   2        1.97        3.86      4.70 o
  -6  10   2        0.82        1.00      2.11 o
  -5  10   2        0.36        1.28      2.50 o
  -4  10   2        0.75       -0.22      2.57 o
  -3  10   2        2.34        1.33      2.08 o
  -2  10   2        0.81        0.42      2.33 o
  -1  10   2        6.37        3.19      2.50 o
   0  10   2        0.58       -2.07      2.27 o
   1  10   2        2.49       -0.41      2.63 o
   2  10   2        0.17        0.93      2.34 o
   3  10   2        1.03       -2.18      2.18 o
   4  10   2        1.91        0.36      2.45 o
   5  10   2        0.48       -2.40      3.31 o
  -4  11   2        0.07       -0.29      5.63 o
  -3  11   2        2.00       -0.98      2.69 o
  -2  11   2        1.06       -1.03      2.60 o
  -1  11   2        2.28        2.52      2.72 o
   0  11   2        1.17        0.14      2.63 o
   1  11   2        0.91       -0.89      2.93 o
   2  11   2        0.96       -2.59      2.59 o
   3  11   2        0.43        0.11      2.54 o
 -12   0   3        6.13        6.02     10.05 o
 -11   0   3        5.51        4.47      2.83 o
 -10   0   3        0.95        2.28      2.31 o
  -9   0   3        0.14       -3.23      3.60 o
  -8   0   3       15.22       11.02      2.07 o
  -7   0   3       39.92       35.02      3.77 o
  -6   0   3       52.23       53.99      3.86 o
  -5   0   3       62.31       71.96      4.01 o
  -4   0   3      350.30      349.14      8.57 o
  -3   0   3       52.22       51.70      1.85 o
  -2   0   3     1937.56     1792.57     20.66 o
  -1   0   3      275.20      266.19      2.93 o
   0   0   3     2667.56     2747.16     23.12 o
   1   0   3       13.01       11.95      0.81 o
   2   0   3     1100.63     1211.39     13.09 o
   3   0   3       11.01       17.44      1.46 o
   4   0   3     1780.01     1957.88     20.64 o
   5   0   3        0.93       -1.27      1.33 o
   6   0   3        0.67       -1.21      1.92 o
   7   0   3        0.08        0.82      2.51 o
   8   0   3        1.93        3.95      4.24 o
   9   0   3        0.02       -3.58      4.36 o
  10   0   3        0.65        3.06      5.50 o
  11   0   3        0.47       -5.80      5.80 o
 -12   1   3        6.17        5.70      5.03 o
 -11   1   3        2.13        2.44      2.08 o
 -10   1   3        4.51        2.83      1.84 o
  -9   1   3        4.59        3.11      1.47 o
  -8   1   3       18.06       18.53      2.11 o
  -7   1   3        8.92        6.58      1.55 o
  -6   1   3       87.17       85.54      2.83 o
  -5   1   3       94.84      105.16      3.14 o
  -4   1   3       13.36       11.99      1.75 o
  -3   1   3     1037.93      991.23     10.29 o
  -2   1   3     1725.39     1603.83     10.42 o
  -1   1   3      125.81      119.86      1.27 o
   0   1   3     1275.97     1292.94      9.20 o
   1   1   3       97.47       99.81      1.40 o
   2   1   3     1090.06     1149.69      8.42 o
   3   1   3        8.43        8.00      0.65 o
   4   1   3     1780.33     1776.78     12.10 o
   5   1   3        1.12        0.48      1.09 o
   6   1   3      318.44      307.00      5.06 o
   7   1   3       14.67       14.37      2.38 o
   8   1   3       39.87       30.01      4.13 o
   9   1   3        0.37       -0.80      3.23 o
  10   1   3        5.12        3.02      3.96 o
  11   1   3        0.38        2.19      5.87 o
 -12   2   3        4.07       12.11      3.92 o
 -11   2   3        7.61        5.57      2.34 o
 -10   2   3       21.47       22.55      2.36 o
  -9   2   3        0.46        1.56      2.13 o
  -8   2   3       32.59       31.06      4.03 o
  -7   2   3       13.00       14.67      2.26 o
  -6   2   3       35.58       34.26      1.82 o
  -5   2   3       83.12       87.38      2.02 o
  -4   2   3      356.62      334.03      4.60 o
  -3   2   3      463.77      447.90      4.63 o
  -2   2   3      606.84      611.92      5.55 o
  -1   2   3      568.04      542.04      4.53 o
   0   2   3       10.23        9.97      0.97 o
   1   2   3        5.88        5.34      0.76 o
   2   2   3      218.63      226.17      2.74 o
   3   2   3       27.12       23.98      0.94 o
   4   2   3      425.17      413.06      4.48 o
   5   2   3       30.71       31.97      1.34 o
   6   2   3      382.68      393.64      6.64 o
   7   2   3       13.57       17.33      3.39 o
   8   2   3       67.48       58.24      7.87 o
   9   2   3        0.49        7.38      5.11 o
  10   2   3        1.37        7.28      6.08 o
  11   2   3        0.12        6.97      6.71 o
 -12   3   3        6.84        9.16      2.51 o
 -11   3   3        4.82        6.72      3.30 o
 -10   3   3        8.46        6.42      3.26 o
  -9   3   3       18.17       17.54      2.19 o
  -8   3   3        7.04        7.12      1.71 o
  -7   3   3        8.56       11.43      1.71 o
  -6   3   3        3.10        4.51      1.26 o
  -5   3   3       19.19       18.42      1.51 o
  -4   3   3       44.98       49.72      1.48 o
  -3   3   3      567.75      600.38      5.79 o
  -2   3   3      290.20      330.23      3.35 o
  -1   3   3      287.52      280.30      3.17 o
   0   3   3     1137.04     1141.74      9.51 o
   1   3   3        0.90        0.16      0.82 o
   2   3   3       28.03       30.41      1.28 o
   3   3   3       85.57       92.11      1.88 o
   4   3   3       36.01       38.10      1.25 o
   5   3   3       43.82       45.32      1.53 o
   6   3   3       49.90       52.33      3.00 o
   7   3   3        1.08       -3.10      3.41 o
   8   3   3       33.81       25.53      6.37 o
   9   3   3        0.65       -0.01      4.79 o
  10   3   3        5.17        4.37      5.88 o
 -11   4   3        2.67        1.86      2.63 o
 -10   4   3       14.27       16.69      3.01 o
  -9   4   3       12.16       15.17      2.49 o
  -8   4   3        7.40        3.29      1.87 o
  -7   4   3       20.29       22.48      2.22 o
  -6   4   3        8.47        8.77      1.83 o
  -5   4   3       14.69       17.02      1.61 o
  -4   4   3      129.73      130.99      2.04 o
  -3   4   3       75.00       75.26      2.04 o
  -2   4   3      875.84      952.48      8.22 o
  -1   4   3       59.90       57.65      1.55 o
   0   4   3      198.41      217.29      3.37 o
   1   4   3       25.36       24.37      1.29 o
   2   4   3        2.08        2.01      0.89 o
   3   4   3        3.27        3.00      0.81 o
   4   4   3        6.14        6.38      0.83 o
   5   4   3       21.96       20.40      1.36 o
   6   4   3        2.27        1.43      1.04 o
   7   4   3        7.55        5.46      4.23 o
   8   4   3        3.20        5.08      5.15 o
   9   4   3        4.49        8.35      5.67 o
  10   4   3        1.99        3.50      6.01 o
 -11   5   3        0.77        3.84      4.13 o
 -10   5   3        6.03        9.70      4.97 o
  -9   5   3        8.89        5.53      2.65 o
  -8   5   3        3.17        7.27      2.49 o
  -7   5   3        8.30        8.43      2.43 o
  -6   5   3        0.85        0.38      1.67 o
  -5   5   3       68.18       71.88      2.51 o
  -4   5   3       17.95       21.71      1.35 o
  -3   5   3       11.03       12.07      1.10 o
  -2   5   3       66.92       76.46      2.07 o
  -1   5   3      116.72      109.34      2.35 o
   0   5   3      112.32      116.66      2.93 o
   1   5   3        5.34        6.93      1.35 o
   2   5   3      103.00      104.05      2.48 o
   3   5   3       43.59       41.80      1.76 o
   4   5   3        8.91        7.63      0.96 o
   5   5   3       44.17       42.85      2.11 o
   6   5   3       33.94       34.62      3.88 o
   7   5   3       12.55       10.35      5.57 o
   8   5   3        5.43        5.03      5.56 o
   9   5   3        0.82        6.94      5.81 o
  10   5   3        3.73        3.46      6.08 o
 -10   6   3        3.75        3.46      3.04 o
  -9   6   3        1.31        1.54      3.04 o
  -8   6   3        2.52        1.99      3.33 o
  -7   6   3        3.21        1.69      2.75 o
  -6   6   3        9.62        5.25      3.01 o
  -5   6   3        2.91        2.45      1.57 o
  -4   6   3       24.28       22.96      1.65 o
  -3   6   3       75.50       78.59      1.94 o
  -2   6   3       39.09       37.85      1.90 o
  -1   6   3       11.08       12.97      1.43 o
   0   6   3        5.62        8.40      1.52 o
   1   6   3       65.54       68.32      2.58 o
   2   6   3       65.66       63.76      2.98 o
   3   6   3       20.37       21.26      1.88 o
   4   6   3       10.54       10.30      1.53 o
   5   6   3       15.67       16.62      1.34 o
   6   6   3       24.12       24.83      2.68 o
   7   6   3       17.01       15.51      4.17 o
   8   6   3        1.18        3.32      3.65 o
   9   6   3        2.06        5.12      4.16 o
 -10   7   3        0.60        0.26      3.14 o
  -9   7   3        4.44        5.24      3.10 o
  -8   7   3        2.98        1.84      2.73 o
  -7   7   3        1.04        0.53      3.07 o
  -6   7   3        0.46       -1.06      2.25 o
  -5   7   3        0.79        0.22      1.47 o
  -4   7   3       11.04       12.00      1.88 o
  -3   7   3        9.07        7.36      1.35 o
  -2   7   3       71.22       68.76      2.71 o
  -1   7   3       50.18       58.30      2.88 o
   0   7   3       33.17       30.41      2.36 o
   1   7   3       19.20       19.27      2.00 o
   2   7   3       54.59       52.43      2.65 o
   3   7   3       33.10       34.75      2.53 o
   4   7   3        6.11        5.53      1.79 o
   5   7   3        3.05        3.13      2.31 o
   6   7   3        0.70        1.37      2.02 o
   7   7   3        2.13        4.03      3.81 o
   8   7   3        0.82        0.73      3.87 o
  -9   8   3        0.18       -0.11      2.99 o
  -8   8   3        0.33       -1.98      2.79 o
  -7   8   3        0.16       -0.74      2.66 o
  -6   8   3        9.81        9.81      3.07 o
  -5   8   3       10.85        9.32      2.62 o
  -4   8   3        4.65        5.67      2.12 o
  -3   8   3        0.54        0.89      1.70 o
  -2   8   3        5.13        4.71      1.90 o
  -1   8   3        6.70        4.62      2.02 o
   0   8   3        1.92        1.77      1.70 o
   1   8   3        7.74        8.03      2.11 o
   2   8   3        8.86       10.80      2.09 o
   3   8   3       12.95       11.15      2.13 o
   4   8   3       12.85       12.84      2.30 o
   5   8   3        6.74        8.51      2.62 o
   6   8   3        7.62        7.22      2.50 o
   7   8   3        2.39        1.76      4.13 o
  -8   9   3        0.22       -1.40      3.05 o
  -7   9   3        2.06        1.43      3.71 o
  -6   9   3        0.88       -1.29      2.57 o
  -5   9   3        1.01        0.54      1.82 o
  -4   9   3       13.02       13.36      2.82 o
  -3   9   3        0.56       -1.66      1.66 o
  -2   9   3        2.02       -0.01      1.92 o
  -1   9   3        6.49        6.04      2.15 o
   0   9   3        0.61       -1.27      2.38 o
   1   9   3        3.83        1.54      2.28 o
   2   9   3        3.63        1.90      2.21 o
   3   9   3        1.63        0.18      1.96 o
   4   9   3        9.85        6.63      2.10 o
   5   9   3        9.50       11.31      4.24 o
   6   9   3        4.80        3.47      2.69 o
  -6  10   3        0.37        3.86      2.00 o
  -5  10   3        1.13        1.08      2.22 o
  -4  10   3        1.29        0.10      3.82 o
  -3  10   3        1.59        2.22      2.04 o
  -2  10   3        1.50       -1.58      2.18 o
  -1  10   3        1.31       -0.13      2.34 o
   0  10   3        4.70        3.23      2.56 o
   1  10   3        1.21        3.58      2.78 o
   2  10   3        1.97        2.37      2.42 o
   3  10   3        0.91        0.55      2.38 o
   4  10   3        1.18       -0.83      2.31 o
   5  10   3        0.37       -0.12      3.08 o
  -4  11   3        2.73       -3.08      3.08 o
  -3  11   3        0.94       -2.44      2.44 o
  -2  11   3        1.69        0.21      2.63 o
  -1  11   3        3.46        2.65      2.93 o
   0  11   3        0.61       -2.58      2.58 o
   1  11   3        0.18       -2.66      2.66 o
   2  11   3        2.78       -0.03      3.79 o
 -12   0   4        0.02       -0.76      3.00 o
 -11   0   4        2.00        2.18      2.76 o
 -10   0   4        5.80        1.65      2.16 o
  -9   0   4        0.13       -2.76      3.96 o
  -8   0   4       15.25       21.93      7.80 o
  -7   0   4       23.99       22.32      3.26 o
  -6   0   4      211.20      206.14      9.60 o
  -5   0   4      110.37      105.73      6.49 o
  -4   0   4      387.74      393.90      6.72 o
  -3   0   4      106.14      101.90      2.39 o
  -2   0   4     1063.41     1149.95     13.50 o
  -1   0   4      503.32      509.66      5.52 o
   0   0   4       13.72       14.64      1.00 o
   1   0   4        5.76        5.00      0.85 o
   2   0   4       80.84       73.85      2.05 o
   3   0   4        0.10       -0.71      1.03 o
   4   0   4      309.67      315.19      6.65 o
   5   0   4        0.37        0.15      0.86 o
   6   0   4       13.20       12.23      2.24 o
   7   0   4        0.16        3.36      3.74 o
   8   0   4        3.45        0.00      3.86 o
   9   0   4        0.11        3.57      4.98 o
  10   0   4        0.03       -0.14      5.06 o
 -12   1   4       15.26       11.23      3.53 o
 -11   1   4        6.87       10.31      3.03 o
 -10   1   4       13.75       16.83      2.88 o
  -9   1   4        3.95        3.30      1.94 o
  -8   1   4       11.12       11.08      2.00 o
  -7   1   4        8.61        8.82      1.64 o
  -6   1   4      137.10      150.86      4.15 o
  -5   1   4      382.24      353.38      5.92 o
  -4   1   4      695.43      714.83      8.32 o
  -3   1   4       59.72       56.07      1.53 o
  -2   1   4     1004.33     1020.37      7.68 o
  -1   1   4      213.08      204.07      2.02 o
   0   1   4      129.00      147.23      1.89 o
   1   1   4        6.52        6.55      0.79 o
   2   1   4      674.20      690.83      5.36 o
   3   1   4       14.60       14.95      0.81 o
   4   1   4      249.35      260.41      3.85 o
   5   1   4        4.18        3.16      0.67 o
   6   1   4      112.38      104.37      3.10 o
   7   1   4        4.77       10.58      3.06 o
   8   1   4       21.61       11.41      7.32 o
   9   1   4        0.03       -0.08     10.22 o
  10   1   4        0.53        2.28      5.26 o
 -12   2   4        2.13        2.16      3.59 o
 -11   2   4        4.54        5.01      1.50 o
 -10   2   4       21.27       20.27      3.88 o
  -9   2   4        3.83        3.94      2.01 o
  -8   2   4        5.50        5.84      1.41 o
  -7   2   4       34.66       34.57      3.06 o
  -6   2   4       37.84       39.36      2.83 o
  -5   2   4       36.07       38.65      1.58 o
  -4   2   4      133.63      111.88      2.78 o
  -3   2   4      201.27      195.21      2.71 o
  -2   2   4      189.71      207.92      2.25 o
  -1   2   4      337.49      327.07      3.54 o
   0   2   4      398.37      404.51      3.73 o
   1   2   4       39.44       35.31      0.95 o
   2   2   4      241.05      249.14      3.04 o
   3   2   4       45.66       50.79      1.36 o
   4   2   4       95.90      112.75      2.11 o
   5   2   4       15.78       17.86      0.96 o
   6   2   4      331.67      321.89      6.20 o
   7   2   4        5.01        1.41      3.68 o
   8   2   4       50.86       51.70      7.52 o
   9   2   4        0.12       -3.84      4.36 o
  10   2   4       14.06       12.99      6.37 o
 -12   3   4        1.45        1.37      1.98 o
 -11   3   4        2.00        2.34      2.16 o
 -10   3   4       21.31       17.23      2.33 o
  -9   3   4       16.23       14.97      2.75 o
  -8   3   4       42.34       37.62      2.44 o
  -7   3   4       14.98       15.12      1.85 o
  -6   3   4       48.58       52.52      2.16 o
  -5   3   4        2.22        1.57      0.87 o
  -4   3   4      386.08      370.38      4.45 o
  -3   3   4      131.95      120.83      2.15 o
  -2   3   4      259.37      274.50      3.25 o
  -1   3   4       68.08       68.89      1.54 o
   0   3   4      357.25      393.33      4.50 o
   1   3   4       28.38       28.86      1.52 o
   2   3   4       42.94       47.08      2.11 o
   3   3   4      160.27      165.21      2.82 o
   4   3   4       74.26       78.33      1.87 o
   5   3   4       33.09       35.04      1.33 o
   6   3   4       21.98       20.69      2.00 o
   7   3   4        0.46       -0.78      3.88 o
   8   3   4       31.88       28.75      6.83 o
   9   3   4        0.61       -4.92      4.94 o
  10   3   4        5.76        9.93      6.39 o
 -12   4   4        4.39        6.52      3.00 o
 -11   4   4        7.78        5.31      2.98 o
 -10   4   4        3.77        1.77      2.36 o
  -9   4   4        6.33        7.43      3.82 o
  -8   4   4       21.76       23.68      2.85 o
  -7   4   4       13.55       15.79      2.11 o
  -6   4   4       25.34       26.75      2.16 o
  -5   4   4       23.77       20.89      1.93 o
  -4   4   4       25.45       25.92      1.19 o
  -3   4   4       72.84       71.67      1.94 o
  -2   4   4       91.26      102.21      1.97 o
  -1   4   4      123.88      125.22      2.39 o
   0   4   4      137.62      149.40      2.86 o
   1   4   4       39.11       39.36      1.72 o
   2   4   4      145.00      149.71      3.04 o
   3   4   4       20.85       22.31      1.33 o
   4   4   4       40.16       42.56      1.75 o
   5   4   4       19.79       19.39      1.13 o
   6   4   4       18.67       20.95      2.31 o
   7   4   4        0.54       -3.55      3.55 o
   8   4   4       10.07        3.34      5.01 o
   9   4   4        1.08       -4.63      4.63 o
  10   4   4        1.60        8.67      6.56 o
 -11   5   4        0.24        3.29      2.95 o
 -10   5   4       17.38       13.64      3.06 o
  -9   5   4        1.72        3.22      2.46 o
  -8   5   4       15.22       17.60      2.89 o
  -7   5   4        1.53        0.49      1.90 o
  -6   5   4        3.83        5.20      1.84 o
  -5   5   4       26.44       26.73      1.85 o
  -4   5   4       34.58       33.90      1.42 o
  -3   5   4        8.19        9.15      0.84 o
  -2   5   4       31.24       30.09      1.68 o
  -1   5   4       49.40       54.44      2.00 o
   0   5   4       70.39       70.02      2.42 o
   1   5   4       24.74       25.11      1.79 o
   2   5   4       51.69       53.76      2.21 o
   3   5   4       26.91       27.72      1.64 o
   4   5   4       57.49       60.83      2.22 o
   5   5   4       67.59       66.39      2.64 o
   6   5   4        9.93        5.32      2.51 o
   7   5   4       12.17       14.12      5.40 o
   8   5   4       12.58       13.50      6.29 o
   9   5   4        1.48        5.88      6.11 o
 -11   6   4        2.66       -1.23      2.87 o
 -10   6   4        3.39        2.25      2.85 o
  -9   6   4        8.44        7.44      2.89 o
  -8   6   4        2.76        5.84      2.57 o
  -7   6   4        6.56        8.54      3.28 o
  -6   6   4       19.87       18.57      2.90 o
  -5   6   4        4.22        4.26      1.29 o
  -4   6   4        4.93        5.85      1.33 o
  -3   6   4       44.24       45.53      1.58 o
  -2   6   4       26.43       32.55      1.75 o
  -1   6   4        8.69        8.21      1.35 o
   0   6   4        7.02        8.97      1.56 o
   1   6   4       43.26       42.06      2.58 o
   2   6   4       19.06       18.98      2.69 o
   3   6   4       44.02       50.39      2.69 o
   4   6   4       85.86       81.44      2.70 o
   5   6   4        6.87        5.77      1.49 o
   6   6   4       18.04       20.97      3.06 o
   7   6   4        3.23        7.81      4.91 o
   8   6   4        1.15        0.38      3.65 o
   9   6   4        0.32       -1.74      3.89 o
 -10   7   4        0.63       -3.16      3.16 o
  -9   7   4        0.51        3.11      2.81 o
  -8   7   4        0.42        5.67      2.86 o
  -7   7   4        0.50       -0.95      2.35 o
  -6   7   4        4.72        8.54      2.60 o
  -5   7   4        0.04       -1.11      1.42 o
  -4   7   4       15.78       14.20      1.92 o
  -3   7   4       12.01       11.37      1.43 o
  -2   7   4       37.94       39.49      2.53 o
  -1   7   4       35.07       33.30      2.31 o
   0   7   4        1.48       -1.46      1.46 o
   1   7   4       26.70       32.99      2.96 o
   2   7   4       11.13        8.98      2.02 o
   3   7   4       41.37       38.03      2.68 o
   4   7   4        9.09        7.64      1.94 o
   5   7   4        3.05        1.78      1.79 o
   6   7   4        1.42        2.35      2.20 o
   7   7   4        1.19        4.91      3.96 o
   8   7   4        0.17       -0.89      4.01 o
  -9   8   4        1.90       -2.24      3.08 o
  -8   8   4        2.51        2.06      2.91 o
  -7   8   4        0.89        1.78      2.80 o
  -6   8   4        3.34        6.28      2.83 o
  -5   8   4        9.43        8.22      1.93 o
  -4   8   4       15.08       14.34      2.62 o
  -3   8   4       25.00       24.98      2.94 o
  -2   8   4        0.40       -1.67      1.81 o
  -1   8   4        5.49        4.36      2.73 o
   0   8   4       16.08       15.43      2.27 o
   1   8   4       17.82       11.81      2.18 o
   2   8   4        3.19        1.77      1.94 o
   3   8   4        8.44        8.40      2.12 o
   4   8   4        6.00        3.08      1.98 o
   5   8   4       11.75       13.24      1.99 o
   6   8   4        1.84        4.12      2.48 o
   7   8   4        0.16        1.06      2.10 o
  -8   9   4        0.38        0.18      2.96 o
  -7   9   4        0.10       -2.14      2.90 o
  -6   9   4        4.94       -0.65      2.68 o
  -5   9   4        2.82        1.30      1.98 o
  -4   9   4        2.09        3.22      2.22 o
  -3   9   4        3.13        2.24      1.70 o
  -2   9   4        2.15       -0.09      1.96 o
  -1   9   4        4.79       -1.86      1.89 o
   0   9   4        0.88        1.33      2.23 o
   1   9   4        0.81       -1.37      2.13 o
   2   9   4        0.07       -0.64      2.19 o
   3   9   4        2.95        1.98      2.31 o
   4   9   4        0.89       -1.17      2.12 o
   5   9   4       11.24       12.13      3.95 o
   6   9   4        6.11        1.03      4.36 o
  -6  10   4        1.23        5.77      4.33 o
  -5  10   4        1.19        5.44      2.42 o
  -4  10   4        2.66        3.08      2.44 o
  -3  10   4        2.30        0.24      2.01 o
  -2  10   4        5.80        6.63      2.57 o
  -1  10   4        0.68       -1.74      2.35 o
   0  10   4        0.97       -2.41      2.41 o
   1  10   4        0.06        0.53      2.53 o
   2  10   4        0.31       -1.29      2.37 o
   3  10   4        0.74        0.68      2.47 o
   4  10   4        2.12        0.37      2.33 o
  -3  11   4        1.83       -1.75      2.93 o
  -2  11   4        3.08        1.30      2.65 o
  -1  11   4        1.51       -1.06      2.70 o
   0  11   4        2.51        1.38      2.83 o
   1  11   4        0.34       -3.11      3.11 o
 -10   0   5        0.06        0.44      5.29 o
  -9   0   5        9.85        8.81      5.32 o
  -8   0   5        1.68        4.78      3.09 o
  -7   0   5        2.06        5.17      2.67 o
  -6   0   5      372.58      385.00      8.39 o
  -5   0   5        1.96        1.14      1.19 o
  -4   0   5      983.33      998.92     17.45 o
  -3   0   5       62.40       67.77      2.37 o
  -2   0   5       89.69       81.93      2.00 o
  -1   0   5        5.73        5.25      1.00 o
   0   0   5     1120.22     1131.59     11.39 o
   1   0   5       10.43       10.69      0.92 o
   2   0   5       87.87       83.48      2.45 o
   3   0   5        6.76        5.02      1.12 o
   4   0   5      160.52      166.49      3.53 o
   5   0   5        1.89        3.08      1.04 o
   6   0   5        0.81        4.62      2.49 o
   7   0   5        0.12        0.79      3.74 o
   8   0   5        4.25       -0.68      3.75 o
   9   0   5        0.10        1.45      4.71 o
  10   0   5        0.64       -5.47      5.47 o
 -12   1   5        1.78       -2.83      2.83 o
 -11   1   5        5.34        2.97      3.38 o
 -10   1   5       16.42       13.99      3.28 o
  -9   1   5        6.96        1.44      1.89 o
  -8   1   5        3.84        1.70      1.71 o
  -7   1   5       10.51       13.63      1.89 o
  -6   1   5       17.52       18.47      1.29 o
  -5   1   5      246.07      237.29      4.62 o
  -4   1   5      379.51      408.32      5.54 o
  -3   1   5      154.22      150.03      2.33 o
  -2   1   5     1542.80     1619.25     11.35 o
  -1   1   5       44.65       45.22      1.28 o
   0   1   5       45.87       45.17      1.24 o
   1   1   5       60.46       58.93      1.77 o
   2   1   5      552.84      562.65      4.98 o
   3   1   5       25.58       25.62      1.07 o
   4   1   5       19.94       20.24      1.16 o
   5   1   5        2.58        1.93      0.75 o
   6   1   5       38.33       39.61      1.75 o
   7   1   5        2.30       -0.30      2.47 o
   8   1   5        6.96        1.41      8.65 o
   9   1   5        0.66       -6.47      7.45 o
  10   1   5        3.88        1.85      5.91 o
 -12   2   5        3.61        2.92      5.40 o
 -11   2   5        1.41        2.98      4.15 o
 -10   2   5       17.80       14.50      2.89 o
  -9   2   5        6.41        3.81      2.27 o
  -8   2   5       42.65       50.86      3.24 o
  -7   2   5       20.55       21.99      1.69 o
  -6   2   5       32.23       31.12      3.70 o
  -5   2   5       35.77       36.09      1.68 o
  -4   2   5      478.80      464.84      6.03 o
  -3   2   5       92.13       83.37      1.98 o
  -2   2   5       18.52       18.40      0.88 o
  -1   2   5        3.00        3.10      0.71 o
   0   2   5      211.43      233.92      3.06 o
   1   2   5       88.49       92.18      2.70 o
   2   2   5       22.34       19.69      1.91 o
   3   2   5       11.45       12.82      1.02 o
   4   2   5       60.55       65.38      2.10 o
   5   2   5       11.26       10.65      1.01 o
   6   2   5       33.29       33.29      1.92 o
   7   2   5        1.31        2.57      3.95 o
   8   2   5       42.90       41.88      7.22 o
   9   2   5        0.37        3.30      4.87 o
  10   2   5        7.58       15.92      6.37 o
 -12   3   5        0.19       -1.24      4.17 o
 -11   3   5        4.84       -0.22      1.88 o
 -10   3   5        3.10        1.24      1.78 o
  -9   3   5        7.33        5.72      2.06 o
  -8   3   5       55.89       58.70      2.96 o
  -7   3   5       10.13       14.52      2.09 o
  -6   3   5       70.80       67.04      2.50 o
  -5   3   5        2.56        1.17      0.94 o
  -4   3   5      106.84      104.47      2.36 o
  -3   3   5       24.76       27.33      1.54 o
  -2   3   5      388.81      404.11      4.10 o
  -1   3   5       93.64       95.11      1.93 o
   0   3   5       12.77       16.55      1.03 o
   1   3   5       16.47       16.37      0.92 o
   2   3   5      417.78      435.91      5.59 o
   3   3   5       52.49       52.76      1.63 o
   4   3   5       23.89       21.55      1.42 o
   5   3   5       18.98       18.47      1.44 o
   6   3   5       12.42       11.77      1.94 o
   7   3   5        0.06       -1.13      3.86 o
   8   3   5       14.55       16.43      5.80 o
   9   3   5        0.76        2.93      5.57 o
 -12   4   5        2.04       -0.74      3.20 o
 -11   4   5        4.07        4.70      2.64 o
 -10   4   5       16.24       15.14      4.79 o
  -9   4   5        0.56       -0.70      1.92 o
  -8   4   5       37.00       41.06      3.42 o
  -7   4   5        9.13       13.41      2.07 o
  -6   4   5       17.26       14.57      2.32 o
  -5   4   5      113.08      118.99      2.93 o
  -4   4   5      103.07      104.66      2.52 o
  -3   4   5      174.91      171.40      3.16 o
  -2   4   5       25.10       23.62      1.13 o
  -1   4   5        0.94        0.61      0.80 o
   0   4   5      257.44      258.71      4.01 o
   1   4   5       38.00       37.24      1.90 o
   2   4   5        4.07        5.17      1.11 o
   3   4   5       60.19       61.17      2.47 o
   4   4   5       84.40       86.16      4.16 o
   5   4   5        9.98        9.86      1.59 o
   6   4   5        7.10        6.25      2.08 o
   7   4   5        0.99       -1.37      4.17 o
   8   4   5        1.57       -0.18      5.02 o
   9   4   5        0.19       -1.72      5.03 o
 -11   5   5        0.07       -3.17      3.55 o
 -10   5   5        7.00        3.27      2.80 o
  -9   5   5        3.98        5.55      3.02 o
  -8   5   5       15.11       22.64      2.99 o
  -7   5   5       49.79       52.57      3.21 o
  -6   5   5       84.33      100.92      4.06 o
  -5   5   5      108.35      121.96      3.81 o
  -4   5   5       20.02       19.68      1.28 o
  -3   5   5       40.38       40.49      1.63 o
  -2   5   5       11.55       11.59      1.25 o
  -1   5   5       47.15       48.97      1.93 o
   0   5   5        0.38        2.33      1.27 o
   1   5   5       19.58       16.96      1.70 o
   2   5   5       49.00       50.01      2.47 o
   3   5   5        4.93        2.93      1.29 o
   4   5   5       98.74       90.46      3.27 o
   5   5   5       10.60       11.80      1.72 o
   6   5   5       35.85       34.28      3.25 o
   7   5   5        7.72        3.69      4.94 o
   8   5   5        3.04        0.63      5.33 o
   9   5   5        0.86       -2.38      5.40 o
 -11   6   5        0.06        4.53      5.92 o
 -10   6   5        3.39       -0.14      5.77 o
  -9   6   5        4.75        1.29      2.57 o
  -8   6   5        5.70        2.64      2.49 o
  -7   6   5       11.80       19.75      3.19 o
  -6   6   5        0.75       -0.30      2.90 o
  -5   6   5       26.91       25.74      2.65 o
  -4   6   5       44.20       45.65      2.31 o
  -3   6   5       37.54       35.28      1.59 o
  -2   6   5       15.38       14.86      1.66 o
  -1   6   5       10.49       10.04      1.44 o
   0   6   5       13.36       12.85      1.76 o
   1   6   5        5.42        2.73      1.49 o
   2   6   5       25.72       27.66      2.13 o
   3   6   5       31.95       33.19      2.46 o
   4   6   5       15.62       15.56      2.49 o
   5   6   5       16.57       18.40      1.89 o
   6   6   5        6.42       10.22      2.32 o
   7   6   5        1.74        2.25      1.76 o
   8   6   5        5.17        7.29      4.35 o
 -10   7   5        1.07        2.92      3.78 o
  -9   7   5        4.03        8.84      3.08 o
  -8   7   5        0.28       -1.27      2.63 o
  -7   7   5       16.85       12.10      4.53 o
  -6   7   5        6.31        9.76      2.79 o
  -5   7   5        9.36        9.60      1.74 o
  -4   7   5       11.89        9.68      2.25 o
  -3   7   5        3.04       -0.61      1.43 o
  -2   7   5        8.56        6.39      1.80 o
  -1   7   5        1.27        1.25      1.64 o
   0   7   5        7.71        7.95      1.78 o
   1   7   5       36.71       35.28      2.46 o
   2   7   5       12.02       13.79      2.14 o
   3   7   5        3.05        1.40      1.81 o
   4   7   5        0.53        1.43      1.68 o
   5   7   5        4.43        2.74      1.64 o
   6   7   5        2.26        1.92      2.35 o
   7   7   5        0.30       -1.89      1.89 o
  -9   8   5        0.60        2.13      3.14 o
  -8   8   5        0.12        1.96      2.99 o
  -7   8   5        2.54        0.82      2.77 o
  -6   8   5        0.19        1.41      2.58 o
  -5   8   5        1.19        0.05      1.68 o
  -4   8   5        6.88        7.24      2.22 o
  -3   8   5        6.43        6.56      1.69 o
  -2   8   5        0.98       -1.77      1.77 o
  -1   8   5        8.89       12.07      2.35 o
   0   8   5        9.17        5.80      2.07 o
   1   8   5        3.46        3.98      2.20 o
   2   8   5        2.33        1.15      1.99 o
   3   8   5       17.90       16.90      3.86 o
   4   8   5        4.92        3.16      2.01 o
   5   8   5        7.95        7.65      2.08 o
   6   8   5        2.51        0.21      2.45 o
  -8   9   5        0.25        3.81      5.36 o
  -7   9   5        1.02        1.68      3.00 o
  -6   9   5        1.28        0.99      2.96 o
  -5   9   5        0.12       -0.85      1.80 o
  -4   9   5        0.93        1.12      2.99 o
  -3   9   5        3.74        1.88      1.71 o
  -2   9   5        0.96        0.77      1.97 o
  -1   9   5        2.25       -0.69      2.20 o
   0   9   5        1.39        5.37      2.47 o
   1   9   5        5.86        3.82      2.85 o
   2   9   5        0.14        2.68      2.31 o
   3   9   5        8.71       11.29      2.69 o
   4   9   5        1.97        1.08      2.22 o
   5   9   5        0.68        2.47      2.13 o
  -6  10   5        1.19        0.76      3.26 o
  -5  10   5        2.94        5.37      2.30 o
  -4  10   5        0.48       -0.25      2.37 o
  -3  10   5        0.46       -1.90      1.90 o
  -2  10   5        2.10        1.16      2.37 o
  -1  10   5        1.74        0.54      2.43 o
   0  10   5        0.69        1.26      2.66 o
   1  10   5        0.97       -0.28      2.44 o
   2  10   5        1.28       -0.37      2.58 o
   3  10   5        0.56        0.83      2.53 o
  -2  11   5        0.34       -1.28      2.68 o
  -1  11   5        0.79       -1.93      2.69 o
  -9   0   6        0.68       -1.20      4.02 o
  -8   0   6        9.75       14.30      3.67 o
  -7   0   6        1.13        0.69      4.78 o
  -6   0   6       89.51       67.97      4.92 o
  -5   0   6       22.62       21.32      2.32 o
  -4   0   6      283.67      315.06      5.91 o
  -3   0   6      287.21      302.48      5.86 o
  -2   0   6      779.39      826.41      9.50 o
  -1   0   6        0.05       -0.14      0.94 o
   0   0   6        0.02       -0.52      1.02 o
   1   0   6      252.20      252.13      3.71 o
   2   0   6       89.01       89.58      2.79 o
   3   0   6        1.45        1.31      1.11 o
   4   0   6      208.69      214.71      4.32 o
   5   0   6        7.65       10.44      1.87 o
   6   0   6        6.33        5.69      1.62 o
   7   0   6        0.00        2.31      3.69 o
   8   0   6        1.39        1.88      4.40 o
 -12   1   6        2.01       -5.87      5.87 o
 -11   1   6        0.30        0.74      4.39 o
 -10   1   6        3.27        2.00      1.86 o
  -9   1   6       18.44       16.22      2.22 o
  -8   1   6       13.30       15.68      2.09 o
  -7   1   6       46.79       47.92      2.40 o
  -6   1   6        6.51        8.45      1.47 o
  -5   1   6       78.15       74.35      2.31 o
  -4   1   6       27.50       32.43      1.42 o
  -3   1   6       21.70       19.83      1.56 o
  -2   1   6       85.68       88.74      1.62 o
  -1   1   6       15.81       16.76      0.86 o
   0   1   6      196.72      217.97      2.84 o
   1   1   6       12.46       13.79      1.00 o
   2   1   6      173.27      183.65      2.69 o
   3   1   6       13.27       13.71      0.98 o
   4   1   6       35.30       33.45      1.47 o
   5   1   6        2.06        1.37      1.15 o
   6   1   6        0.11        2.24      1.07 o
   7   1   6        0.03       -0.21      2.79 o
   8   1   6       17.64       12.84      3.87 o
   9   1   6        0.73        0.68      5.12 o
 -12   2   6        0.51       -0.96      2.47 o
 -11   2   6        1.24        0.20      2.37 o
 -10   2   6        7.82        5.28      2.23 o
  -9   2   6        2.18       -0.82      2.63 o
  -8   2   6       51.67       50.65      2.45 o
  -7   2   6       21.04       23.08      1.86 o
  -6   2   6      113.51      121.74      3.52 o
  -5   2   6       58.56       60.23      1.98 o
  -4   2   6      162.80      164.27      4.11 o
  -3   2   6      101.33      102.21      2.22 o
  -2   2   6       26.70       28.80      0.99 o
  -1   2   6        6.19        6.43      1.00 o
   0   2   6        4.70        7.45      1.27 o
   1   2   6      250.73      250.54      4.27 o
   2   2   6       34.19       28.82      1.75 o
   3   2   6        0.61        0.46      0.85 o
   4   2   6      104.32      107.18      2.46 o
   5   2   6        1.17        1.66      1.32 o
   6   2   6       31.77       32.44      2.40 o
   7   2   6        0.15       -0.30      3.79 o
   8   2   6       16.73       19.18      6.11 o
   9   2   6        0.62        1.93      5.53 o
 -12   3   6        0.66        1.92      5.82 o
 -11   3   6        4.17        2.10      3.77 o
 -10   3   6       13.40       16.15      2.11 o
  -9   3   6        5.63        4.08      1.77 o
  -8   3   6       68.74       73.50      4.41 o
  -7   3   6      108.56      119.84      3.85 o
  -6   3   6       13.12       11.46      1.70 o
  -5   3   6        4.81        4.12      1.35 o
  -4   3   6      246.83      250.44      5.19 o
  -3   3   6       38.84       40.53      1.40 o
  -2   3   6       61.03       63.66      1.56 o
  -1   3   6       75.92       75.60      1.77 o
   0   3   6       79.81       82.46      2.43 o
   1   3   6       27.80       28.55      1.55 o
   2   3   6      153.21      152.53      3.77 o
   3   3   6       42.43       40.23      1.61 o
   4   3   6       38.39       41.06      2.28 o
   5   3   6        5.85        5.81      1.51 o
   6   3   6        2.03        2.31      1.95 o
   7   3   6        0.56       -2.82      3.88 o
   8   3   6        8.07        7.50      4.91 o
   9   3   6        0.27       -1.78      5.70 o
 -12   4   6        0.37        3.58      6.05 o
 -11   4   6        1.56       -2.11      2.32 o
 -10   4   6        7.09        7.38      3.52 o
  -9   4   6       15.20       16.54      2.42 o
  -8   4   6       57.98       65.31      7.27 o
  -7   4   6       42.98       41.54      2.84 o
  -6   4   6      266.79      260.94      5.91 o
  -5   4   6       28.28       28.59      1.87 o
  -4   4   6        8.93        6.99      1.38 o
  -3   4   6      162.64      172.41      2.92 o
  -2   4   6       55.02       54.73      1.60 o
  -1   4   6        3.09        2.94      0.89 o
   0   4   6        3.65        3.80      1.01 o
   1   4   6       69.63       67.06      2.10 o
   2   4   6       65.55       62.73      2.10 o
   3   4   6       74.21       67.04      2.91 o
   4   4   6       30.97       29.78      2.20 o
   5   4   6        8.68        6.60      1.64 o
   6   4   6        0.29       -0.77      2.00 o
   7   4   6        2.12        2.14      4.72 o
   8   4   6        2.02        9.29      5.94 o
 -11   5   6        1.67        1.17      2.77 o
 -10   5   6        6.29        4.90      2.77 o
  -9   5   6        2.12        0.25      2.40 o
  -8   5   6       25.70       20.09      3.14 o
  -7   5   6       15.02       16.63      3.79 o
  -6   5   6       30.21       35.54      2.85 o
  -5   5   6      235.89      250.81      5.36 o
  -4   5   6       55.35       53.84      1.97 o
  -3   5   6       93.20       90.72      1.94 o
  -2   5   6       48.93       48.17      1.67 o
  -1   5   6       36.23       39.33      1.65 o
   0   5   6        1.45        1.75      1.31 o
   1   5   6       12.81       13.56      1.71 o
   2   5   6       70.01       71.53      2.81 o
   3   5   6       12.97       13.55      2.20 o
   4   5   6        6.32        7.10      2.19 o
   5   5   6        4.38        2.81      1.61 o
   6   5   6        9.58        9.40      4.14 o
   7   5   6        1.01       -1.29      1.92 o
   8   5   6        7.70        6.95      5.89 o
 -10   6   6        2.81        1.53      2.72 o
  -9   6   6        4.90       -0.96      2.66 o
  -8   6   6        1.65        0.88      2.46 o
  -7   6   6       21.02       22.64      5.18 o
  -6   6   6        3.02        1.72      3.26 o
  -5   6   6        7.24        7.12      2.47 o
  -4   6   6       17.10       16.63      1.71 o
  -3   6   6       39.01       38.88      1.65 o
  -2   6   6        7.07        7.03      1.70 o
  -1   6   6       21.25       24.85      1.81 o
   0   6   6        8.92       10.26      1.79 o
   1   6   6       10.80       11.70      1.85 o
   2   6   6       10.17        6.37      2.10 o
   3   6   6       15.93       16.53      2.14 o
   4   6   6       15.68       18.70      2.28 o
   5   6   6        2.21        2.98      1.57 o
   6   6   6       15.75       22.10      2.92 o
   7   6   6        0.90        2.22      2.09 o
 -10   7   6        0.10        0.68      3.10 o
  -9   7   6        2.57        3.94      2.97 o
  -8   7   6        2.39       -1.82      3.04 o
  -7   7   6        9.70       10.22      3.02 o
  -6   7   6        3.51        2.22      2.49 o
  -5   7   6       33.45       30.79      2.32 o
  -4   7   6        4.54        0.97      1.78 o
  -3   7   6        5.64        6.47      1.53 o
  -2   7   6        2.75        0.46      1.61 o
  -1   7   6       12.23       11.52      2.08 o
   0   7   6       22.79       22.79      2.42 o
   1   7   6        4.13        5.80      2.28 o
   2   7   6        8.15       10.74      2.18 o
   3   7   6        3.96        5.28      2.00 o
   4   7   6        1.68        2.22      1.85 o
   5   7   6        1.52        0.62      1.71 o
   6   7   6        0.18        0.38      2.37 o
   7   7   6        0.30        2.29      2.57 o
  -9   8   6        0.84       -0.32      3.10 o
  -8   8   6        0.10        3.87      3.10 o
  -7   8   6        0.59       -1.02      2.76 o
  -6   8   6        4.09        7.10      3.39 o
  -5   8   6        1.07       -0.68      1.58 o
  -4   8   6        3.62        3.35      3.50 o
  -3   8   6        2.80        0.28      1.54 o
  -2   8   6        9.40        8.48      1.84 o
  -1   8   6        0.08       -1.30      1.80 o
   0   8   6        1.45        2.76      2.78 o
   1   8   6        0.06        0.10      2.02 o
   2   8   6        4.97        6.27      2.40 o
   3   8   6        3.95        3.87      3.11 o
   4   8   6        1.88       -0.26      2.12 o
   5   8   6        0.52       -2.37      2.58 o
   6   8   6        1.60        2.96      3.02 o
  -7   9   6        1.71        0.92      3.19 o
  -6   9   6        2.61        4.57      3.15 o
  -5   9   6        0.48        0.06      1.99 o
  -4   9   6        6.20        2.56      2.80 o
  -3   9   6        0.52       -1.91      1.91 o
  -2   9   6        3.10        4.36      1.95 o
  -1   9   6        0.35        0.70      2.50 o
   0   9   6        3.32        3.11      2.50 o
   1   9   6        1.75        5.64      2.58 o
   2   9   6        5.85        4.37      2.60 o
   3   9   6        0.87       -1.52      2.68 o
   4   9   6        0.16        0.24      2.21 o
  -5  10   6        1.22        2.31      2.27 o
  -4  10   6        1.37       -0.34      2.41 o
  -3  10   6        4.63        4.98      2.23 o
  -2  10   6        1.05        1.46      2.49 o
  -1  10   6        0.51       -2.52      2.52 o
   0  10   6        0.83       -1.41      2.77 o
   1  10   6        0.88        3.48      2.76 o
   2  10   6        1.54        1.37      2.65 o
 -10   0   7        0.66        0.78      5.15 o
  -9   0   7        0.00        3.86      4.98 o
  -8   0   7       19.64       17.13      5.54 o
  -7   0   7       16.58       19.26      5.19 o
  -6   0   7       91.99       90.35      4.75 o
  -5   0   7       72.11       71.12      2.93 o
  -4   0   7       24.56       18.91      1.83 o
  -3   0   7       40.44       37.65      2.31 o
  -2   0   7       85.38       83.80      2.40 o
  -1   0   7       79.43       89.16      2.52 o
   0   0   7       64.72       66.94      2.58 o
   1   0   7       30.93       32.65      1.84 o
   2   0   7        0.39       -0.18      0.94 o
   3   0   7       20.81       21.71      1.44 o
   4   0   7       58.19       55.58      4.13 o
   5   0   7        1.63        2.38      1.71 o
   6   0   7        4.32        4.93      2.73 o
   7   0   7        0.00        3.48      4.08 o
 -11   1   7        1.36        7.25      4.64 o
 -10   1   7       12.06       13.64      5.68 o
  -9   1   7        6.33        1.59      3.49 o
  -8   1   7       53.11       56.74      3.15 o
  -7   1   7        1.22        1.89      2.62 o
  -6   1   7       15.93       22.62      2.87 o
  -5   1   7       14.14       12.09      1.26 o
  -4   1   7       16.14       13.63      1.80 o
  -3   1   7        4.26        3.53      1.12 o
  -2   1   7       28.05       34.49      1.22 o
  -1   1   7      166.86      173.75      2.34 o
   0   1   7      435.82      456.22      5.12 o
   1   1   7       23.03       24.46      1.43 o
   2   1   7       33.75       34.09      1.73 o
   3   1   7       26.11       24.31      1.34 o
   4   1   7       25.56       27.69      1.69 o
   5   1   7        0.48        1.07      1.28 o
   6   1   7       30.14       28.69      1.96 o
   7   1   7        0.12        6.30      4.47 o
 -12   2   7        0.73       -1.42      4.46 o
 -11   2   7        1.69       -2.25      3.69 o
 -10   2   7        0.30       -3.28      3.28 o
  -9   2   7       25.10       30.58      5.58 o
  -8   2   7       17.68       15.18      2.21 o
  -7   2   7       69.93       68.73      3.59 o
  -6   2   7       93.12       95.79      3.96 o
  -5   2   7      146.48      151.28      3.29 o
  -4   2   7      181.34      189.91      3.74 o
  -3   2   7       79.49       75.18      1.78 o
  -2   2   7       41.13       38.31      1.33 o
  -1   2   7       24.09       27.50      1.38 o
   0   2   7        4.15        2.97      1.22 o
   1   2   7       53.16       51.07      2.40 o
   2   2   7      315.59      326.01      5.41 o
   3   2   7        8.00        7.52      1.32 o
   4   2   7        4.95        7.75      2.29 o
   5   2   7        0.62        1.46      1.40 o
   6   2   7        3.09        1.81      1.65 o
   7   2   7        0.82        1.52      4.46 o
   8   2   7       16.20       18.38      6.09 o
 -12   3   7        0.18        1.64      4.25 o
 -11   3   7        2.74        3.15      2.79 o
 -10   3   7        0.58        2.43      1.99 o
  -9   3   7       13.60       15.41      2.13 o
  -8   3   7       34.77       42.95      2.70 o
  -7   3   7      108.93      117.07      4.77 o
  -6   3   7      355.20      337.90      8.70 o
  -5   3   7      137.87      144.50      3.84 o
  -4   3   7        7.51       10.73      1.48 o
  -3   3   7       27.31       30.09      1.39 o
  -2   3   7       57.63       60.71      1.55 o
  -1   3   7        2.15        2.97      1.11 o
   0   3   7       33.63       32.44      2.07 o
   1   3   7       33.24       31.93      2.17 o
   2   3   7        9.51        7.76      1.65 o
   3   3   7       28.93       25.62      1.97 o
   4   3   7       20.10       20.90      2.05 o
   5   3   7        5.27        4.87      1.62 o
   6   3   7        1.16        2.08      1.34 o
   7   3   7        0.75       -1.16      4.48 o
   8   3   7        1.42       -0.51      4.87 o
 -11   4   7        1.03        3.70      2.70 o
 -10   4   7        5.89        6.25      2.57 o
  -9   4   7       13.96       19.24      2.93 o
  -8   4   7       21.75       18.41      2.40 o
  -7   4   7       21.66       24.63      3.33 o
  -6   4   7       52.98       49.73      3.52 o
  -5   4   7       78.25       95.64      4.35 o
  -4   4   7      378.27      347.51      5.01 o
  -3   4   7        5.44        4.91      1.10 o
  -2   4   7       35.10       33.73      1.40 o
  -1   4   7        0.64        0.77      1.19 o
   0   4   7       18.98       15.50      1.84 o
   1   4   7        6.18        4.46      1.67 o
   2   4   7       13.62       13.35      1.93 o
   3   4   7       42.55       39.42      2.77 o
   4   4   7        6.04        6.72      1.54 o
   5   4   7        1.84        3.88      1.65 o
   6   4   7        0.27        0.02      1.45 o
   7   4   7        1.33        2.36      2.15 o
   8   4   7        1.90        2.82      5.77 o
 -11   5   7        0.25        0.28      2.65 o
 -10   5   7        3.07       -0.31      2.60 o
  -9   5   7        0.41        3.81      2.62 o
  -8   5   7       18.40       19.21      3.08 o
  -7   5   7        8.54        4.49      2.46 o
  -6   5   7       20.58       19.56      2.87 o
  -5   5   7        0.65        1.82      1.92 o
  -4   5   7        7.25        7.33      1.31 o
  -3   5   7       51.46       53.04      1.72 o
  -2   5   7       53.07       55.30      1.90 o
  -1   5   7        1.55        1.29      1.16 o
   0   5   7        2.76        3.70      1.14 o
   1   5   7       10.79        9.47      1.68 o
   2   5   7        3.87        3.89      2.17 o
   3   5   7        2.32        0.05      1.83 o
   4   5   7       20.95       19.72      2.26 o
   5   5   7        9.20        8.09      1.90 o
   6   5   7        6.42        5.50      3.24 o
   7   5   7        1.74        1.63      5.39 o
 -10   6   7        0.17        2.00      2.89 o
  -9   6   7        2.18       -0.22      2.50 o
  -8   6   7        1.95        2.30      2.70 o
  -7   6   7       13.39       10.25      2.86 o
  -6   6   7        3.50        3.58      2.38 o
  -5   6   7        7.60        3.85      2.12 o
  -4   6   7        1.49        4.05      1.84 o
  -3   6   7       15.13       13.18      1.30 o
  -2   6   7        2.38        0.49      1.33 o
  -1   6   7        1.68        2.28      1.85 o
   0   6   7       30.66       27.43      2.17 o
   1   6   7       18.07       14.58      1.99 o
   2   6   7       11.61       10.52      2.39 o
   3   6   7        0.11       -0.46      1.75 o
   4   6   7        3.82        5.23      1.81 o
   5   6   7        1.55        2.11      1.65 o
   6   6   7        1.14        2.86      2.37 o
   7   6   7        1.86        1.54      2.40 o
  -9   7   7        0.07       -1.44      2.89 o
  -8   7   7        6.54        9.77      3.24 o
  -7   7   7        0.87        4.32      2.72 o
  -6   7   7        0.83       -2.24      2.38 o
  -5   7   7        2.24        1.70      2.39 o
  -4   7   7        1.45        1.91      1.64 o
  -3   7   7        4.03        3.83      1.48 o
  -2   7   7       16.41       15.09      2.00 o
  -1   7   7       11.83        9.43      1.77 o
   0   7   7        0.12       -0.25      2.14 o
   1   7   7        4.89        0.68      2.05 o
   2   7   7        9.62        7.43      2.40 o
   3   7   7        2.93        2.55      2.16 o
   4   7   7        0.12        0.43      2.76 o
   5   7   7        2.00        2.10      1.93 o
   6   7   7        1.23       -2.91      2.91 o
  -8   8   7        2.44        5.38      3.40 o
  -7   8   7        0.94       -0.52      3.64 o
  -6   8   7        0.72        2.99      2.85 o
  -5   8   7        2.32        1.52      2.68 o
  -4   8   7       10.43        8.17      2.29 o
  -3   8   7        4.16        1.81      1.59 o
  -2   8   7        1.66        2.57      1.69 o
  -1   8   7        4.61        8.04      2.19 o
   0   8   7        9.69       10.71      2.68 o
   1   8   7        1.65        1.86      2.22 o
   2   8   7        6.00        7.49      2.52 o
   3   8   7        1.29        1.58      2.31 o
   4   8   7        0.01       -2.22      2.22 o
   5   8   7        1.74        0.99      2.39 o
  -7   9   7        2.10        3.33      3.35 o
  -6   9   7        2.63       -0.06      3.03 o
  -5   9   7        2.21        6.27      2.10 o
  -4   9   7        0.11       -2.89      2.89 o
  -3   9   7        1.01       -0.75      2.02 o
  -2   9   7        3.72        1.03      2.35 o
  -1   9   7        0.84       -2.54      2.54 o
   0   9   7        0.14       -2.07      2.37 o
   1   9   7        2.90        7.35      2.74 o
   2   9   7        2.03        2.17      2.61 o
   3   9   7        1.37        0.94      2.61 o
  -4  10   7        0.61       -1.13      2.78 o
  -3  10   7        0.18       -2.39      3.81 o
  -2  10   7        0.92        1.24      2.56 o
  -1  10   7        1.88        2.63      2.73 o
   0  10   7        2.84        4.17      4.24 o
   1  10   7        0.76       -1.48      2.64 o
 -10   0   8       17.00       24.30      7.28 o
  -9   0   8        9.18       11.32      5.97 o
  -8   0   8        0.27       -3.50      4.16 o
  -7   0   8        5.32        5.67      4.40 o
  -6   0   8       60.95       60.81      6.75 o
  -5   0   8        3.43        5.43      1.93 o
  -4   0   8       49.02       55.80      3.29 o
  -3   0   8        4.04        2.03      1.55 o
  -2   0   8      107.49      104.81      2.84 o
  -1   0   8       99.64      103.91      2.53 o
   0   0   8      161.39      159.48      4.60 o
   1   0   8       33.54       34.74      1.80 o
   2   0   8       10.38       11.29      2.45 o
   3   0   8        0.90        1.17      1.55 o
   4   0   8       41.11       35.46      2.71 o
   5   0   8        0.02        0.53      2.34 o
   6   0   8        0.43        1.80      3.02 o
 -11   1   8        0.76       -0.97      5.43 o
 -10   1   8        4.43       13.12      6.11 o
  -9   1   8        2.32        0.59      4.81 o
  -8   1   8       56.93       62.89      3.29 o
  -7   1   8       11.42        8.61      2.45 o
  -6   1   8       37.53       41.84      5.23 o
  -5   1   8       11.38       12.08      1.51 o
  -4   1   8        7.77        7.35      1.37 o
  -3   1   8       14.79       17.27      1.24 o
  -2   1   8       17.97       19.44      1.13 o
  -1   1   8       16.42       15.38      1.20 o
   0   1   8      121.64      125.34      3.30 o
   1   1   8       14.23       13.88      1.22 o
   2   1   8      239.42      248.77      4.57 o
   3   1   8        5.01        2.82      1.46 o
   4   1   8        1.49        1.28      1.43 o
   5   1   8        1.50        2.59      1.77 o
   6   1   8       10.53       13.21      1.75 o
 -12   2   8        1.15       -0.28      4.34 o
 -11   2   8        0.61        3.09      4.27 o
 -10   2   8        2.74       -2.00      3.47 o
  -9   2   8        1.48        0.16      1.95 o
  -8   2   8        2.65        2.19      2.00 o
  -7   2   8      100.01      102.44      4.42 o
  -6   2   8       51.57       48.41      3.23 o
  -5   2   8       84.22       76.32      4.04 o
  -4   2   8       18.85       20.43      1.67 o
  -3   2   8       10.62       11.26      1.51 o
  -2   2   8       21.63       20.71      1.44 o
  -1   2   8       27.45       28.56      1.52 o
   0   2   8       60.68       64.48      2.40 o
   1   2   8       49.01       45.38      2.46 o
   2   2   8       84.67       83.35      3.22 o
   3   2   8        2.84        3.49      1.55 o
   4   2   8       51.49       46.89      2.61 o
   5   2   8        0.51        1.11      1.56 o
   6   2   8        6.23        5.47      1.57 o
 -12   3   8        0.18        2.02      4.65 o
 -11   3   8        1.06        1.02      8.40 o
 -10   3   8        2.33        2.85      2.49 o
  -9   3   8       20.46       17.13      2.70 o
  -8   3   8        9.03       13.65      2.55 o
  -7   3   8        2.32        2.04      2.08 o
  -6   3   8        8.99       11.68      2.35 o
  -5   3   8       68.50       70.41      3.17 o
  -4   3   8      265.26      245.08      4.71 o
  -3   3   8       28.32       27.80      1.44 o
  -2   3   8       20.44       16.21      1.25 o
  -1   3   8       82.83       81.77      2.46 o
   0   3   8       83.90       85.70      3.11 o
   1   3   8       26.64       26.00      2.19 o
   2   3   8        8.05        7.38      1.82 o
   3   3   8        5.10        3.45      1.63 o
   4   3   8       14.47       13.46      1.95 o
   5   3   8        2.44        2.01      1.65 o
   6   3   8        4.61        5.18      1.68 o
   7   3   8        0.46        0.17      3.07 o
 -11   4   8        1.59        3.62      2.54 o
 -10   4   8        0.34        4.27      2.48 o
  -9   4   8        2.33        6.37      2.57 o
  -8   4   8       10.53        8.02      2.57 o
  -7   4   8        8.89        9.33      2.50 o
  -6   4   8       53.82       52.10      3.97 o
  -5   4   8       20.25       15.23      2.17 o
  -4   4   8       22.04       25.21      1.69 o
  -3   4   8       30.94       31.85      1.45 o
  -2   4   8      149.54      149.01      2.65 o
  -1   4   8       35.23       36.00      2.12 o
   0   4   8       31.67       29.49      2.31 o
   1   4   8        5.30        5.41      1.78 o
   2   4   8       10.52       11.40      2.56 o
   3   4   8        8.91        9.73      3.65 o
   4   4   8       10.40        6.49      1.86 o
   5   4   8        0.12       -1.13      1.66 o
   6   4   8        0.46        0.96      1.75 o
   7   4   8        0.19       -0.21      2.32 o
 -11   5   8        0.49        5.77      2.91 o
 -10   5   8        0.01        1.53      2.77 o
  -9   5   8        0.21       -2.34      2.34 o
  -8   5   8        0.05        0.58      2.46 o
  -7   5   8        2.11       -2.09      2.09 o
  -6   5   8        5.50        4.18      2.34 o
  -5   5   8        2.90        3.17      4.12 o
  -4   5   8       35.76       35.49      1.96 o
  -3   5   8       51.29       48.04      1.70 o
  -2   5   8       55.26       55.55      2.42 o
  -1   5   8       24.69       23.77      2.25 o
   0   5   8       83.51       75.85      3.30 o
   1   5   8        9.26        5.03      2.05 o
   2   5   8        6.45        4.57      2.04 o
   3   5   8       10.53       10.11      2.42 o
   4   5   8        1.52        0.53      1.75 o
   5   5   8        0.97        0.63      1.86 o
   6   5   8        1.31        2.37      2.52 o
   7   5   8        0.76        0.46      3.10 o
 -10   6   8        0.66       -1.44      3.43 o
  -9   6   8        3.72        4.97      3.05 o
  -8   6   8        0.40       -2.33      2.33 o
  -7   6   8        3.74        7.75      2.84 o
  -6   6   8        8.69        7.28      2.66 o
  -5   6   8        4.53        4.17      2.39 o
  -4   6   8        0.91       -0.88      1.43 o
  -3   6   8        3.87        2.84      1.17 o
  -2   6   8       22.93       17.93      1.82 o
  -1   6   8       30.79       32.87      2.78 o
   0   6   8       11.45       10.28      2.12 o
   1   6   8       55.78       62.43      3.67 o
   2   6   8       10.32        8.44      2.39 o
   3   6   8       13.04        7.60      2.40 o
   4   6   8        0.05       -0.52      1.85 o
   5   6   8        0.56        6.33      3.77 o
   6   6   8        3.90        5.58      2.00 o
  -9   7   8        0.62        1.07      3.06 o
  -8   7   8        0.95        5.22      3.07 o
  -7   7   8        3.75        7.86      2.97 o
  -6   7   8        0.55        2.06      2.56 o
  -5   7   8        3.69        3.50      2.47 o
  -4   7   8        3.75        3.64      1.73 o
  -3   7   8        4.37        2.49      1.46 o
  -2   7   8        0.02        0.49      1.78 o
  -1   7   8        1.67        0.62      1.80 o
   0   7   8        7.24        6.50      2.86 o
   1   7   8        2.34        0.79      2.12 o
   2   7   8        3.93        3.49      2.45 o
   3   7   8        0.13       -0.23      2.18 o
   4   7   8        0.60       -0.47      2.05 o
   5   7   8        1.94        1.70      2.06 o
  -8   8   8        0.45       -0.01      3.09 o
  -7   8   8        2.35        4.62      3.04 o
  -6   8   8        5.27        8.80      3.21 o
  -5   8   8        0.65        4.56      1.70 o
  -4   8   8        0.03       -0.14      2.70 o
  -3   8   8        0.13       -1.36      1.82 o
  -2   8   8        0.25        1.46      2.13 o
  -1   8   8        1.34       -2.14      2.14 o
   0   8   8        3.14        1.62      2.57 o
   1   8   8        3.28       -0.81      2.37 o
   2   8   8        0.14       -1.52      2.32 o
   3   8   8        0.62       -2.27      2.27 o
   4   8   8        2.26        2.19      2.49 o
  -6   9   8        0.29       -1.43      3.91 o
  -5   9   8        0.45        4.53      2.92 o
  -4   9   8        0.62       -3.27      4.14 o
  -3   9   8        0.66        4.95      2.82 o
  -2   9   8        0.87       -1.25      3.07 o
  -1   9   8        0.06       -1.87      2.65 o
   0   9   8        0.75        0.29      2.58 o
   1   9   8        1.64       -0.47      2.50 o
   2   9   8        0.80       -2.64      2.64 o
  -2  10   8        0.27        2.61      2.39 o
 -10   0   9        9.28        5.81      5.51 o
  -9   0   9        3.38        2.38      4.94 o
  -8   0   9       18.64       12.62      5.36 o
  -7   0   9       13.29       11.76      5.01 o
  -6   0   9        4.77        2.50      3.86 o
  -5   0   9       26.24       26.21      3.34 o
  -4   0   9        5.68        5.66      1.80 o
  -3   0   9       13.37       14.72      2.05 o
  -2   0   9       44.80       41.33      2.47 o
  -1   0   9       22.99       24.75      1.70 o
   0   0   9       26.29       28.68      2.57 o
   1   0   9        0.00       -1.12      1.12 o
   2   0   9       53.82       49.90      2.89 o
   3   0   9        0.27        2.27      2.53 o
   4   0   9        3.47        7.26      2.99 o
   5   0   9        0.00        0.67      2.50 o
   6   0   9        0.00        4.14      6.62 o
 -12   1   9        0.63       -2.17      6.30 o
 -11   1   9        0.47       -3.88      6.02 o
 -10   1   9        2.60        6.44      5.71 o
  -9   1   9       10.19       17.01      6.57 o
  -8   1   9       16.38       14.89      2.73 o
  -7   1   9        7.32        2.87      2.24 o
  -6   1   9       27.43       24.17      2.88 o
  -5   1   9        9.92        8.24      2.31 o
  -4   1   9       10.15       11.57      1.68 o
  -3   1   9       14.41       14.91      1.35 o
  -2   1   9        6.31        5.82      1.02 o
  -1   1   9       25.10       24.31      1.45 o
   0   1   9       19.58       18.60      1.51 o
   1   1   9       45.21       42.88      2.25 o
   2   1   9       52.78       49.32      2.17 o
   3   1   9        2.20        1.05      1.56 o
   4   1   9       18.92       13.39      2.65 o
   5   1   9        4.78        6.30      2.27 o
   6   1   9        0.95        1.35      1.86 o
   7   1   9        0.07       -1.88      2.20 o
 -12   2   9        0.27        3.17      6.94 o
 -11   2   9        1.06       -3.85      3.85 o
 -10   2   9        1.91        0.12      2.22 o
  -9   2   9        1.62       -2.03      2.11 o
  -8   2   9        6.72        7.88      2.40 o
  -7   2   9       10.60        7.87      2.44 o
  -6   2   9        9.64        9.37      2.79 o
  -5   2   9        7.09        9.53      4.43 o
  -4   2   9       77.61       66.85      2.98 o
  -3   2   9      104.57       94.71      2.12 o
  -2   2   9      140.36      142.39      3.07 o
  -1   2   9        8.97        6.95      1.56 o
   0   2   9      136.48      134.33      3.58 o
   1   2   9       23.95       25.97      1.99 o
   2   2   9        1.75        2.57      1.48 o
   3   2   9        4.64        5.02      1.70 o
   4   2   9       12.27       13.24      2.01 o
   5   2   9        0.77        4.17      1.96 o
   6   2   9       12.90       12.19      2.15 o
   7   2   9        0.56       -1.57      2.50 o
 -11   3   9        0.35       -2.45      2.60 o
 -10   3   9        0.30        0.68      2.23 o
  -9   3   9        4.97        1.85      2.35 o
  -8   3   9        7.76        6.34      2.43 o
  -7   3   9        7.06        6.18      2.28 o
  -6   3   9       41.98       39.61      3.28 o
  -5   3   9       21.51       20.85      2.58 o
  -4   3   9       46.93       49.19      2.80 o
  -3   3   9       35.45       33.83      1.79 o
  -2   3   9       95.48       91.82      2.62 o
  -1   3   9        4.52        5.70      1.86 o
   0   3   9      115.32      114.82      3.83 o
   1   3   9       79.77       76.40      3.30 o
   2   3   9       25.32       25.03      2.68 o
   3   3   9        2.33        1.13      1.66 o
   4   3   9        6.86        5.57      1.83 o
   5   3   9        0.01       -0.22      1.95 o
   6   3   9        0.92        2.30      1.83 o
   7   3   9        0.61        0.25      2.65 o
 -11   4   9        1.13        3.04      2.81 o
 -10   4   9        1.54        4.21      2.94 o
  -9   4   9        2.23        1.78      2.59 o
  -8   4   9        0.54       -2.14      2.14 o
  -7   4   9        5.66        5.88      2.50 o
  -6   4   9        7.86        9.37      2.53 o
  -5   4   9        1.51        1.42      2.76 o
  -4   4   9       88.42       83.30      2.90 o
  -3   4   9       31.70       30.71      1.56 o
  -2   4   9      116.94      114.78      3.32 o
  -1   4   9       87.57       79.77      3.29 o
   0   4   9       31.25       32.67      2.53 o
   1   4   9       23.91       26.05      2.45 o
   2   4   9        5.66        9.45      2.28 o
   3   4   9        4.74        2.08      1.77 o
   4   4   9        0.43        2.44      2.02 o
   5   4   9        0.73        1.58      1.83 o
   6   4   9        0.10        1.16      1.88 o
 -10   5   9        1.65        3.77      3.71 o
  -9   5   9        0.91        7.70      3.03 o
  -8   5   9        0.83        1.50      2.88 o
  -7   5   9        1.45        3.11      2.41 o
  -6   5   9        0.88       -0.77      2.16 o
  -5   5   9       12.57       10.36      2.55 o
  -4   5   9        9.01       11.22      1.74 o
  -3   5   9        6.15        5.87      1.48 o
  -2   5   9       48.70       44.60      2.44 o
  -1   5   9      108.30      102.00      5.66 o
   0   5   9       24.43       22.78      2.44 o
   1   5   9        5.65        5.11      2.67 o
   2   5   9       28.17       31.85      3.06 o
   3   5   9        2.07        2.79      2.21 o
   4   5   9        1.93        2.06      1.87 o
   5   5   9        0.46       -0.42      2.29 o
   6   5   9        1.61        0.04      2.61 o
 -10   6   9        0.18        2.02      3.10 o
  -9   6   9        1.49       -0.84      2.84 o
  -8   6   9        0.26        2.75      2.83 o
  -7   6   9       13.20       20.51      3.99 o
  -6   6   9        1.03        3.80      2.54 o
  -5   6   9        0.29        0.66      2.33 o
  -4   6   9        0.84       -0.15      1.77 o
  -3   6   9       16.59       10.69      2.05 o
  -2   6   9        7.00        6.06      1.93 o
  -1   6   9        7.34        6.15      2.02 o
   0   6   9       21.43       20.42      2.56 o
   1   6   9       31.00       28.44      3.10 o
   2   6   9       12.52       15.93      2.74 o
   3   6   9        9.23        5.06      2.42 o
   4   6   9        1.14        2.23      2.26 o
   5   6   9        3.38        6.65      2.23 o
  -9   7   9        1.64        1.55      3.19 o
  -8   7   9        1.05       -0.39      2.87 o
  -7   7   9        0.06        1.99      2.81 o
  -6   7   9        2.36        5.86      2.88 o
  -5   7   9        3.35        1.23      3.33 o
  -4   7   9        4.25        6.32      2.21 o
  -3   7   9        0.78       -1.20      1.94 o
  -2   7   9        2.13        2.25      1.90 o
  -1   7   9        4.18        2.70      2.05 o
   0   7   9        6.60        6.15      2.44 o
   1   7   9        7.30        5.12      2.54 o
   2   7   9        1.70        0.38      2.42 o
   3   7   9        6.08        5.12      2.49 o
   4   7   9        1.88        2.05      2.20 o
  -7   8   9        0.01       -1.39      3.72 o
  -6   8   9        1.59        6.99      4.22 o
  -5   8   9        1.11        0.71      3.67 o
  -4   8   9        0.84       -1.26      2.80 o
  -3   8   9        0.16        3.27      2.58 o
  -2   8   9        4.24        4.46      2.29 o
  -1   8   9        2.43        2.65      2.33 o
   0   8   9        1.18        0.27      2.39 o
   1   8   9        1.87       -1.16      2.70 o
   2   8   9        5.13        6.24      3.20 o
   3   8   9        2.99        1.91      5.53 o
  -5   9   9        3.36        2.73     11.99 o
  -4   9   9        0.50        1.46      2.71 o
  -3   9   9        0.88       -0.31      6.10 o
  -2   9   9        0.04       -3.57      3.57 o
  -1   9   9        1.85        1.44      2.71 o
   0   9   9        2.46        7.74      2.82 o
   1   9   9        1.00       -0.26      3.65 o
 -10   0  10        0.11        5.40      6.20 o
  -9   0  10        3.66        6.49      5.54 o
  -8   0  10        0.62        1.75      4.81 o
  -7   0  10        2.29       -0.47      4.78 o
  -6   0  10        5.27        0.82      4.09 o
  -5   0  10        1.64       -2.64      3.60 o
  -4   0  10        6.02        5.49      2.46 o
  -3   0  10        1.86        1.88      1.67 o
  -2   0  10       52.60       53.67      3.31 o
  -1   0  10       22.44       28.37      3.92 o
   0   0  10       23.17       28.13      2.73 o
   1   0  10        5.51        7.90      3.21 o
   2   0  10        9.94        8.14      4.07 o
   3   0  10       19.66       20.92      3.71 o
   4   0  10        0.04        1.25      2.67 o
   5   0  10        0.68        3.04     10.08 o
   6   0  10        1.56        8.27      5.68 o
 -11   1  10        1.24        2.55      6.53 o
 -10   1  10        1.45       -3.19      4.94 o
  -9   1  10        0.16       -2.30      5.23 o
  -8   1  10        0.13        2.64      2.38 o
  -7   1  10       30.08       33.93      3.47 o
  -6   1  10        1.98        3.82      2.25 o
  -5   1  10        1.90        1.61      2.20 o
  -4   1  10       23.72       20.25      1.96 o
  -3   1  10       11.67        9.54      1.33 o
  -2   1  10       29.07       29.62      1.87 o
  -1   1  10      133.42      131.74      3.21 o
   0   1  10       15.26       15.56      1.62 o
   1   1  10       13.22       14.74      1.60 o
   2   1  10       26.08       24.00      3.79 o
   3   1  10        0.14       -0.82      1.86 o
   4   1  10        6.40        9.01      2.34 o
   5   1  10        0.30        0.87      1.99 o
   6   1  10        0.93        5.20      3.85 o
 -11   2  10        0.18       -0.86      6.28 o
 -10   2  10        1.04       -2.15      2.68 o
  -9   2  10        6.92       10.37      3.14 o
  -8   2  10        0.16       -2.12      2.49 o
  -7   2  10        3.20        4.63      2.85 o
  -6   2  10        8.19       11.60      3.25 o
  -5   2  10       63.69       60.26      4.79 o
  -4   2  10       15.24       19.99      2.25 o
  -3   2  10       46.82       45.59      2.32 o
  -2   2  10      128.87      126.85      3.49 o
  -1   2  10       22.30       30.12      2.19 o
   0   2  10      160.83      162.75      5.51 o
   1   2  10        2.24        3.93      1.64 o
   2   2  10       24.70       21.18      1.96 o
   3   2  10       11.29        8.97      3.43 o
   4   2  10        6.50        5.84      2.14 o
   5   2  10        0.48        4.91      2.52 o
   6   2  10        1.09        6.39      5.80 o
 -11   3  10        0.12       -0.88      2.63 o
 -10   3  10        0.92        1.44      2.59 o
  -9   3  10        0.72       -0.27      2.38 o
  -8   3  10        2.63        3.30      2.64 o
  -7   3  10        0.82       -0.59      2.90 o
  -6   3  10        7.25        4.37      2.34 o
  -5   3  10        8.23        5.98      2.98 o
  -4   3  10       56.14       51.55      3.65 o
  -3   3  10       74.08       77.30      2.71 o
  -2   3  10      109.56      105.37      3.30 o
  -1   3  10       49.03       47.85      2.54 o
   0   3  10       37.56       37.24      2.43 o
   1   3  10       19.22       20.09      2.11 o
   2   3  10        8.53       10.94      2.42 o
   3   3  10        0.84       -0.44      1.70 o
   4   3  10        1.51        0.52      2.01 o
   5   3  10        1.11        0.54      3.19 o
   6   3  10        5.71       11.70      3.92 o
 -10   4  10        0.91       -1.50      2.59 o
  -9   4  10       12.24       12.79      2.97 o
  -8   4  10        0.59        8.22      2.73 o
  -7   4  10        2.70        4.77      2.51 o
  -6   4  10        1.48       -0.88      2.16 o
  -5   4  10        1.73        3.43      2.21 o
  -4   4  10       12.01       10.48      2.04 o
  -3   4  10       33.92       31.85      1.85 o
  -2   4  10       43.22       44.03      2.45 o
  -1   4  10        5.02        3.60      1.68 o
   0   4  10       51.72       51.09      3.11 o
   1   4  10       30.07       27.35      2.96 o
   2   4  10        8.51        6.74      2.47 o
   3   4  10        3.15        5.35      1.99 o
   4   4  10        0.06        1.24      1.84 o
   5   4  10        1.57        2.79      3.86 o
 -10   5  10        0.13        2.11      3.03 o
  -9   5  10        0.92        1.69      2.77 o
  -8   5  10        2.87        6.79      3.86 o
  -7   5  10        5.75       11.53      2.96 o
  -6   5  10        0.23        1.13      2.31 o
  -5   5  10        1.47        1.29      3.38 o
  -4   5  10        0.80        0.15      1.76 o
  -3   5  10        1.91        1.83      1.74 o
  -2   5  10       17.29       15.01      1.99 o
  -1   5  10       19.86       22.94      2.50 o
   0   5  10       42.85       48.38      3.10 o
   1   5  10       15.49       14.26      2.64 o
   2   5  10       16.48       21.34      2.91 o
   3   5  10        0.80        0.19      1.91 o
   4   5  10        1.52        0.99      1.97 o
   5   5  10        0.59        5.38      2.35 o
  -9   6  10        0.85        2.48      3.12 o
  -8   6  10        2.14        1.14      3.58 o
  -7   6  10        1.70        7.15      3.02 o
  -6   6  10        2.62        6.42      4.44 o
  -5   6  10        0.95        2.83      3.23 o
  -4   6  10        2.64        3.56      1.93 o
  -3   6  10        1.35        4.11      2.31 o
  -2   6  10        1.09        0.92      1.67 o
  -1   6  10        6.52        6.48      2.15 o
   0   6  10        5.31        3.89      2.31 o
   1   6  10        7.43        7.14      2.48 o
   2   6  10       12.72       15.18      2.90 o
   3   6  10        1.26        0.28      2.34 o
   4   6  10        5.08        9.14      2.40 o
  -8   7  10        3.66        2.13      4.29 o
  -7   7  10        0.34        3.94      3.79 o
  -6   7  10        2.39        6.06      5.92 o
  -5   7  10        3.77        5.16      3.64 o
  -4   7  10        3.63        6.08      2.15 o
  -3   7  10        1.22        2.81      2.27 o
  -2   7  10        0.69        2.98      1.95 o
  -1   7  10        0.28        1.34      2.34 o
   0   7  10        4.65        5.98      2.57 o
   1   7  10        2.37        1.04      2.47 o
   2   7  10        3.69        4.65      2.61 o
   3   7  10        2.54        0.60      3.65 o
  -6   8  10        2.43       -0.12      3.93 o
  -5   8  10        2.02        0.99      3.81 o
  -4   8  10        2.37        8.13      2.41 o
  -3   8  10        0.88        3.28      2.43 o
  -2   8  10        3.03        3.46      2.92 o
  -1   8  10        0.18       -1.49      2.37 o
   0   8  10        2.59        1.10      2.61 o
   1   8  10        0.18       -0.82      2.64 o
 -10   0  11        5.01       -2.40      5.70 o
  -9   0  11        0.05        0.13      5.42 o
  -8   0  11        0.91        2.19      5.05 o
  -7   0  11        0.06       -0.06      4.57 o
  -6   0  11       19.18       23.65      6.04 o
  -5   0  11        1.35        6.06      4.41 o
  -4   0  11       16.78       17.75      5.02 o
  -3   0  11        7.57       10.98      2.39 o
  -2   0  11       38.86       39.37      5.01 o
  -1   0  11        3.95        6.85      2.29 o
   0   0  11        1.83        1.27      2.95 o
   1   0  11       49.68       38.34      4.52 o
   2   0  11        0.96       -2.45      2.86 o
   3   0  11        0.19        1.60      3.05 o
   4   0  11        1.00        2.74      3.31 o
   5   0  11        0.00        4.68      5.94 o
 -11   1  11        0.30       -0.94      6.43 o
 -10   1  11        4.47        2.00      5.82 o
  -9   1  11        3.03       -2.03      5.12 o
  -8   1  11       11.06        5.82      3.99 o
  -7   1  11        0.59       -2.31      2.31 o
  -6   1  11        7.10        3.61      2.42 o
  -5   1  11       15.23       10.84      4.90 o
  -4   1  11       33.65       33.89      3.42 o
  -3   1  11       20.92       22.08      1.76 o
  -2   1  11       33.03       36.94      2.12 o
  -1   1  11       50.50       48.79      2.32 o
   0   1  11       25.80       28.59      3.31 o
   1   1  11        7.26        8.06      3.19 o
   2   1  11       12.44       13.47      2.58 o
   3   1  11        1.07        0.63      2.11 o
   4   1  11        5.80        5.67      2.29 o
   5   1  11        1.38        9.67      5.63 o
 -11   2  11        1.65        3.03      7.12 o
 -10   2  11        4.10        2.89      6.35 o
  -9   2  11        0.62        1.74      3.09 o
  -8   2  11        3.35        3.34      3.01 o
  -7   2  11        5.62        9.15      3.41 o
  -6   2  11        4.78       -0.31      2.86 o
  -5   2  11        0.76        0.15      2.68 o
  -4   2  11       22.09       19.05      3.64 o
  -3   2  11       53.03       53.32      2.06 o
  -2   2  11        8.82        3.35      1.72 o
  -1   2  11       16.86       16.80      2.09 o
   0   2  11       47.22       46.37      3.26 o
   1   2  11        0.98        0.04      1.74 o
   2   2  11       17.43       14.96      3.66 o
   3   2  11        1.92        2.72      2.16 o
   4   2  11        4.63        9.08      3.41 o
   5   2  11        0.84        5.69      4.70 o
 -10   3  11        4.75       -1.20      4.22 o
  -9   3  11        0.93        1.24      5.13 o
  -8   3  11        6.16       10.98      3.66 o
  -7   3  11        0.85        2.17      3.14 o
  -6   3  11        1.10        2.57      4.27 o
  -5   3  11        8.43        2.49      2.81 o
  -4   3  11        2.08        2.43      2.85 o
  -3   3  11        5.13        3.26      1.87 o
  -2   3  11       31.33       29.18      2.28 o
  -1   3  11        6.09        5.91      1.83 o
   0   3  11       23.36       24.16      2.63 o
   1   3  11        4.95        3.81      1.95 o
   2   3  11        2.23       -0.11      2.13 o
   3   3  11        6.34        7.02      2.47 o
   4   3  11        3.73        8.86      2.50 o
   5   3  11        0.25        1.38      3.02 o
 -10   4  11        0.88        2.89      4.41 o
  -9   4  11        0.67       -2.72      2.72 o
  -8   4  11        1.41        0.63      2.84 o
  -7   4  11        7.42        5.59      2.77 o
  -6   4  11        1.80        3.54      3.20 o
  -5   4  11        4.21        4.48      5.64 o
  -4   4  11        0.93        1.09      4.03 o
  -3   4  11        9.94        8.36      1.93 o
  -2   4  11       10.42        7.15      1.83 o
  -1   4  11       21.43       18.52      2.23 o
   0   4  11        6.35        8.03      2.15 o
   1   4  11       13.12       13.77      2.37 o
   2   4  11       11.74       11.41      2.62 o
   3   4  11        0.04        0.23      2.22 o
   4   4  11        0.97       -0.34      2.28 o
  -9   5  11        3.18        7.25      3.19 o
  -8   5  11        1.82        6.31      2.96 o
  -7   5  11        2.01        3.21      3.52 o
  -6   5  11        0.97       -0.56      2.82 o
  -5   5  11        6.66       12.84      3.79 o
  -4   5  11        1.43        3.86      2.12 o
  -3   5  11        1.33        1.87      2.44 o
  -2   5  11        3.24        5.21      1.85 o
  -1   5  11       13.34       12.14      2.82 o
   0   5  11       19.33       26.73      3.03 o
   1   5  11        2.00        2.67      2.49 o
   2   5  11       13.70       21.19      4.92 o
   3   5  11        3.90        7.16      2.71 o
   4   5  11        4.76        5.27      4.54 o
  -8   6  11        4.96        4.09      3.81 o
  -7   6  11        2.30        9.36      4.03 o
  -6   6  11        1.93       -0.09      3.35 o
  -5   6  11        1.63        1.49      3.42 o
  -4   6  11        0.21        3.45      2.30 o
  -3   6  11        5.75        7.63      2.94 o
  -2   6  11        0.13       -0.19      1.74 o
  -1   6  11        0.57       -0.87      1.97 o
   0   6  11        2.92        3.24      2.45 o
   1   6  11        0.26        1.22      2.48 o
   2   6  11       10.54       10.12      2.85 o
   3   6  11        1.10        4.44      2.36 o
  -7   7  11        0.27       -1.84      3.64 o
  -6   7  11        1.73        1.67      3.98 o
  -5   7  11        0.51        2.10      3.53 o
  -4   7  11        0.95        6.71      3.88 o
  -3   7  11        3.03        6.23      2.95 o
  -2   7  11        2.20        7.68      2.33 o
  -1   7  11        2.41        2.98      2.57 o
   0   7  11        0.49        0.46      2.58 o
   1   7  11        0.01       -0.97      2.45 o
  -5   8  11        0.95        0.72      6.22 o
  -4   8  11        1.53       -0.98      5.26 o
  -3   8  11        4.73        6.04      3.43 o
  -2   8  11        0.18       -1.85      4.12 o
  -1   8  11        1.04        4.28      2.65 o
 -10   0  12        3.03        1.73      6.90 o
  -9   0  12        3.67       -0.08      6.01 o
  -8   0  12        4.80        4.78      5.78 o
  -7   0  12        0.09        3.43      4.98 o
  -6   0  12       12.30       11.20      5.77 o
  -5   0  12        6.89       12.62      5.23 o
  -4   0  12       10.58       11.70      5.09 o
  -3   0  12        4.48        5.97      2.59 o
  -2   0  12       22.35       16.70      2.84 o
  -1   0  12       19.68       17.88      5.51 o
   0   0  12        2.70        4.36      3.19 o
   1   0  12        0.08       -1.70      4.44 o
   2   0  12       16.06       21.86      4.25 o
   3   0  12        2.35        8.42      3.78 o
   4   0  12        5.83       12.64      4.08 o
 -10   1  12        0.03       -2.30      6.08 o
  -9   1  12        0.73       -4.06      5.34 o
  -8   1  12        4.32        0.86      3.84 o
  -7   1  12        1.04       -0.55      3.55 o
  -6   1  12        5.96        9.32      2.86 o
  -5   1  12        1.24       -1.95      2.51 o
  -4   1  12       26.97       30.01      5.56 o
  -3   1  12       16.29       14.88      1.78 o
  -2   1  12       12.96       15.60      1.89 o
  -1   1  12        1.94        1.50      1.91 o
   0   1  12       20.32       24.86      4.59 o
   1   1  12        9.89       10.79      2.59 o
   2   1  12        9.51       13.60      2.75 o
   3   1  12        2.51        8.28      4.12 o
   4   1  12       11.66       14.01      2.85 o
 -10   2  12        6.22       12.21      7.77 o
  -9   2  12        3.88        8.65      4.78 o
  -8   2  12        5.18        8.01      3.61 o
  -7   2  12        0.81        2.47      5.37 o
  -6   2  12        3.01        1.99      3.18 o
  -5   2  12        7.66        8.30      3.61 o
  -4   2  12        3.94       -1.58      3.17 o
  -3   2  12        2.31        3.27      1.65 o
  -2   2  12       20.65       23.46      2.26 o
  -1   2  12        1.84        0.36      1.73 o
   0   2  12       10.70       13.77      2.71 o
   1   2  12        3.10        2.90      2.40 o
   2   2  12       10.85       13.92      2.79 o
   3   2  12        0.47        3.13      4.43 o
   4   2  12        6.81        4.27      3.34 o
 -10   3  12        1.19        3.48      3.80 o
  -9   3  12        0.63        3.01      3.72 o
  -8   3  12        4.61        4.32      3.57 o
  -7   3  12        1.28        4.20      4.80 o
  -6   3  12        3.35        4.86      3.74 o
  -5   3  12        0.39        6.95      3.44 o
  -4   3  12        2.05        2.46      3.13 o
  -3   3  12        6.34        7.53      2.26 o
  -2   3  12        2.89        1.82      1.76 o
  -1   3  12        3.30        2.82      1.88 o
   0   3  12        1.53        4.78      2.06 o
   1   3  12        6.77        5.01      2.50 o
   2   3  12        9.90       13.07      2.84 o
   3   3  12        4.81        7.83      2.68 o
   4   3  12        1.78        4.74      2.68 o
  -9   4  12        0.26        1.01      3.59 o
  -8   4  12        4.89        9.09      3.89 o
  -7   4  12        0.32       -1.49      3.25 o
  -6   4  12        1.68        2.23      3.17 o
  -5   4  12        1.74        2.12      3.06 o
  -4   4  12        0.62        4.56     10.27 o
  -3   4  12        7.69        9.47      2.31 o
  -2   4  12        2.01        1.62      1.77 o
  -1   4  12        4.16        4.28      2.15 o
   0   4  12        8.59        9.66      2.32 o
   1   4  12        0.65       -0.24      2.41 o
   2   4  12        1.46        2.21      2.48 o
   3   4  12        7.92       10.72      3.26 o
  -8   5  12        1.77        2.65      3.81 o
  -7   5  12        0.65       -0.08      3.44 o
  -6   5  12        7.53        6.30      3.80 o
  -5   5  12        0.41        3.76      3.39 o
  -4   5  12        0.32       -1.24      3.35 o
  -3   5  12        5.20        4.24      3.61 o
  -2   5  12        2.69        5.98      2.22 o
  -1   5  12        6.24        5.29      2.24 o
   0   5  12        1.99        1.99      2.14 o
   1   5  12        2.12        2.93      2.26 o
   2   5  12        8.22        6.22      2.69 o
  -7   6  12        0.11       -1.47      3.56 o
  -6   6  12        0.39       -3.97      9.52 o
  -5   6  12        4.99        3.28      3.76 o
  -4   6  12        4.99       12.12      3.38 o
  -3   6  12        2.03        2.16      3.01 o
  -2   6  12        2.00        5.35      3.07 o
  -1   6  12        0.20       -1.72      2.15 o
   0   6  12        3.44        4.71      2.34 o
   1   6  12        0.31        1.20      2.63 o
  -5   7  12        0.63       -1.51      3.72 o
  -4   7  12        1.13        3.58      5.92 o
  -3   7  12        1.51        6.92      2.94 o
  -2   7  12        1.58        6.78      4.23 o
  -1   7  12        0.40       -1.94      3.53 o
 -10   0  13        2.60        7.95      7.26 o
  -9   0  13        0.24       -0.89      6.05 o
  -8   0  13        0.05        9.41      6.42 o
  -7   0  13        0.66        1.96      5.43 o
  -6   0  13        0.19        2.43      4.72 o
  -5   0  13        2.23        2.27      4.85 o
  -4   0  13        0.09        5.97      4.40 o
  -3   0  13       13.10       17.46      3.44 o
  -2   0  13        0.97        2.97      3.36 o
  -1   0  13        3.47        4.43      6.97 o
   0   0  13        5.75        4.60      3.59 o
   1   0  13        6.49        9.00      4.01 o
   2   0  13        0.02        4.09      5.31 o
   3   0  13       14.99       19.11      4.68 o
 -10   1  13        0.10        6.98      7.42 o
  -9   1  13        5.87        8.80      7.23 o
  -8   1  13        0.61       -1.13      4.84 o
  -7   1  13        1.37        0.76      3.72 o
  -6   1  13        1.58        2.09      3.61 o
  -5   1  13        1.52        1.37      3.33 o
  -4   1  13        0.33       -0.84      3.08 o
  -3   1  13        1.35        2.82      1.90 o
  -2   1  13        3.88        3.13      2.16 o
  -1   1  13        4.46        3.81      2.40 o
   0   1  13        5.16        4.62      4.04 o
   1   1  13        2.50        7.47      2.74 o
   2   1  13        8.79        9.09      2.86 o
   3   1  13        1.50        5.45      2.76 o
  -9   2  13        0.38       -0.51      5.68 o
  -8   2  13        0.70        1.48      3.73 o
  -7   2  13        2.57        9.04      5.11 o
  -6   2  13        4.07        3.03      4.27 o
  -5   2  13        2.68        2.61      5.15 o
  -4   2  13        0.17       -3.37      7.11 o
  -3   2  13        6.76        7.53      2.38 o
  -2   2  13        1.66       -0.64      1.99 o
  -1   2  13        9.48       12.14      2.81 o
   0   2  13        1.67        3.01      2.56 o
   1   2  13        1.77        3.94      2.62 o
   2   2  13       11.82       12.55      2.99 o
   3   2  13        0.70        2.46      4.63 o
  -9   3  13        1.40        3.20      4.03 o
  -8   3  13        2.48        4.05      3.95 o
  -7   3  13        0.33        1.64      3.78 o
  -6   3  13        0.33        0.58      3.55 o
  -5   3  13       10.23        8.18      3.72 o
  -4   3  13        1.80       -1.10      3.23 o
  -3   3  13       10.93       12.86      2.95 o
  -2   3  13        0.64        2.45      1.87 o
  -1   3  13        4.67        4.38      2.42 o
   0   3  13        3.46        4.48      4.45 o
   1   3  13        0.27        0.51      3.22 o
   2   3  13        0.06        0.48      3.32 o
  -8   4  13        0.40        0.74      3.67 o
  -7   4  13        0.20       -1.62      4.46 o
  -6   4  13        3.78        6.04      6.70 o
  -5   4  13        3.19        6.83      3.81 o
  -4   4  13        3.84        0.44      3.43 o
  -3   4  13        1.17        0.85      2.30 o
  -2   4  13        0.24        2.30      1.95 o
  -1   4  13        2.20        3.10      2.22 o
   0   4  13        0.36        1.72      3.75 o
   1   4  13        4.09        1.80      2.76 o
   2   4  13        2.31        4.04      2.75 o
  -7   5  13        0.96       -4.37      6.54 o
  -6   5  13        0.82        0.83      3.63 o
  -5   5  13        1.88        3.73      3.73 o
  -4   5  13        2.63        3.33      5.66 o
  -3   5  13        0.10        0.86      2.31 o
  -2   5  13        2.97        4.01      2.59 o
  -1   5  13        0.17       -2.12      2.12 o
   0   5  13        2.25        0.18      2.96 o
   1   5  13        0.55       -0.27      2.63 o
  -6   6  13        6.71        7.97      6.54 o
  -5   6  13        1.15        9.63      7.94 o
  -4   6  13        1.02        7.38      4.13 o
  -3   6  13        3.46        2.74      6.48 o
  -2   6  13        4.02        5.78      2.73 o
  -1   6  13        1.29        0.07      3.92 o
  -9   0  14        1.50       -1.06      6.40 o
  -8   0  14        0.24       -3.75      5.42 o
  -7   0  14        0.97        2.64      5.56 o
  -6   0  14        9.53       14.48      6.54 o
  -5   0  14        0.01       -3.96      4.84 o
  -4   0  14        1.53        3.57      4.92 o
  -3   0  14        4.18        1.37      4.09 o
  -2   0  14        6.55        7.21      4.34 o
  -1   0  14        2.45        3.24      5.43 o
   0   0  14        0.53        3.27      3.66 o
   1   0  14        1.24        3.83      4.17 o
   2   0  14        0.75        8.08      7.12 o
  -8   1  14        0.44        1.96      5.91 o
  -7   1  14        2.24        5.86      5.30 o
  -6   1  14        3.10        3.03      4.67 o
  -5   1  14        2.37       12.68      4.28 o
  -4   1  14       16.78       24.22      4.56 o
  -3   1  14        0.70        0.11      3.17 o
  -2   1  14        0.63        1.23      2.54 o
  -1   1  14        0.13       -2.11      2.58 o
   0   1  14        1.02        5.56      2.89 o
   1   1  14        3.28        3.26      3.89 o
  -8   2  14        2.22        3.16      6.47 o
  -7   2  14        3.09        5.74      4.04 o
  -6   2  14        2.01        2.03      5.03 o
  -5   2  14        0.11        1.20      3.77 o
  -4   2  14        1.00        1.41      3.89 o
  -3   2  14        5.04        3.19      2.89 o
  -2   2  14        4.78        8.25      2.72 o
  -1   2  14        0.48       -0.08      3.35 o
   0   2  14        3.00        3.44      2.85 o
   1   2  14        0.57        9.03      3.04 o
  -8   3  14        0.12        2.08      5.52 o
  -7   3  14        0.39        2.66      4.14 o
  -6   3  14        6.61        2.38      4.16 o
  -5   3  14        2.40        3.47      4.06 o
  -4   3  14        5.01       10.06      4.23 o
  -3   3  14        0.82        4.59      2.97 o
  -2   3  14        0.06       -0.11      2.61 o
  -1   3  14        4.63       11.37      2.99 o
   0   3  14        2.68        6.64      2.85 o
   1   3  14        0.88        1.98      6.02 o
  -7   4  14        1.17        1.09      6.57 o
  -6   4  14        1.92        3.36      4.09 o
  -5   4  14        4.15        4.60      5.97 o
  -4   4  14        3.08        3.32      4.08 o
  -3   4  14        1.88       10.45      3.78 o
  -2   4  14        5.89        9.92      3.86 o
  -1   4  14        0.27        3.53      5.91 o
   0   4  14        0.72        3.64      3.65 o
  -5   5  14        0.70        1.33      3.94 o
  -4   5  14        5.15        0.24      4.06 o
  -3   5  14        0.88        8.68      3.74 o
  -2   5  14        0.39        3.66      2.71 o
  -7   0  15        5.22        5.66      6.68 o
  -6   0  15        2.60        0.35      5.78 o
  -5   0  15        2.12        1.90      5.73 o
  -2   0  15        1.46        9.34      4.13 o
  -1   0  15        0.05        4.30      9.48 o
  -7   1  15        4.63        1.61      6.64 o
  -6   1  15        0.09       -3.72      5.92 o
  -5   1  15        2.39        1.14      5.88 o
  -2   1  15        5.70        5.15      2.90 o
  -1   1  15        0.44        5.67      3.04 o
  -6   2  15        3.93        3.61      6.63 o
  -5   2  15        3.99        0.61      5.53 o
  -4   2  15        3.27        5.19      5.85 o
  -3   2  15        0.88        8.55      4.34 o
  -2   2  15        0.86        0.60      3.21 o
  -1   2  15        0.13        0.76      3.38 o
  -5   3  15        4.10        6.07      4.64 o
  -4   3  15        4.80       11.43      4.76 o
  -3   3  15        0.58        4.09      4.33 o
  -2   3  15        4.36        7.19      4.16 o
 
